# Supplementary material for: Phenotypic and genetic characterization of Africanized Apis mellifera colonies with natural tolerance to Varroa destructor and contrasting defensive behavior
Source: Front Insect Sci. 2023 Aug 31;3:1175760. doi: 10.3389/finsc.2023.1175760 (PMC10926445; doi:10.3389/finsc.2023.1175760)
Supplement: Supplementary Table 1 — Strength, population and behavior parameters of the analyzed A. mellifera colonies. “-” the parameters were not assessed due to the colony loss. The phoretic varroa were measured for the sole purpose of confirming the status of tolerance of the honey bee stock. [file Table_1.xlsx]

## Sheet: Hoja1
		Strengh and population variables			Defensive Behaviour variables					Phoretic varroa
Colony ID	Time	Category	N° frames with brood	% brood/ Frame	Run	Fly	Hang	Sting	CD Index
LE1	B	1	3	70	2	1	1	1	0.275	-
LE1	A	3	2	70	2	2	1	1	0.325	-
LE1	W	2	2	70	2	3	1	1	0.375	-
LE1	ES	-	-	-	-	-	-	-	-	-
LE1	PP1	-	-	-	-	-	-	-	-	-
LE1	PP2	-	-	-	-	-	-	-	-	-
LE2	B	1	3	60	2	1	1	1	0.275	-
LE2	A	2	3	70	2	2	1	1	0.325	-
LE2	W	2	2	70	2	2	1	2	0.475	-
LE2	ES	1	6	70	2	2	1	1	0.325	5.76
LE2	PP1	1	7	80	2	2	2	1	0.35	-
LE2	PP2	1	7	70	1	1	1	1	0.25	-
LE3	B	1	1	40	2	2	1	1	0.325	-
LE3	A	3	2	70	2	2	1	1	0.325	-
LE3	W	3	2	50	2	2	1	1	0.325	-
LE3	ES	-	-	-	-	-	-	-	-	-
LE3	PP1	-	-	-	-	-	-	-	-	-
LE3	PP2	-	-	-	-	-	-	-	-	-
LE4	B	1	3	60	1	1	1	1	0.25	-
LE4	A	2	4	70	2	2	1	1	0.325	-
LE4	W	2	2	70	3	2	1	2	0.5	-
LE4	ES	1	4	70	3	2	2	2	0.5	5.5
LE4	PP1	1	5	70	3	2	2	2	0.525	-
LE4	PP2	-	-	-	-	-	-	-	-	-
LE6	B	1	2	40	2	1	1	1	0.275	-
LE6	A	1	7	70	2	2	1	1	0.325	-
LE6	W	2	2	70	2	2	1	3	0.625	-
LE6	ES	1	6	60	3	3	3	3	0.75	11.8
LE6	PP1	1	7	70	3	3	3	3	0.75	-
LE6	PP2	1	7	70	3	3	3	2	0.6	-
LE7	B	1	3	60	1	1	1	1	0.25	-
LE7	A	1	7	90	2	2	1	1	0.325	-
LE7	W	2	2	60	2	2	1	1	0.325	-
LE7	ES	1	5	70	1	2	2	2	0.475	1.12
LE7	PP1	1	7	60	1	3	3	3	0.7	-
LE7	PP2	1	7	60	2	1	1	1	0.275	-
LE8	B	1	3	90	1	2	1	1	0.3	-
LE8	A	2	6	80	2	2	1	1	0.325	-
LE8	W	2	2	60	2	2	1	1	0.325	-
LE8	ES	2	1	70	1	1	1	1	0.25	4.7
LE8	PP1	-	-	-	-	-	-	-	-	-
LE8	PP2	-	-	-	-	-	-	-	-	-
LE9	B	1	1	30	1	2	1	1	0.3	-
LE9	A	2	6	70	2	2	1	1	0.325	-
LE9	W	3	2	50	1	1	1	1	0.25	-
LE9	ES	1	7	70	2	1	1	2	0.425	2.41
LE9	PP1	1	7	80	2	1	1	3	0.575	-
LE9	PP2	1	7	60	1	1	1	1	0.25	-
LE0	B	1	8	70	2	2	1	1	0.325
LE0	A	1	6	70	2	2	1	1	0.325
LE0	W	1	2	70	1	1	1	1	0.25
LE0	ES	1	9	80	2	3	1	2	0.525	10.32
LE0	PP1	1	9	80	2	1	1	1	0.275
LE0	PP2	1	9	80	3	2	2	1	0.375
