# Supplementary material for: Phenotypic and genetic characterization of Africanized Apis mellifera colonies with natural tolerance to Varroa destructor and contrasting defensive behavior
Source: Front Insect Sci. 2023 Aug 31;3:1175760. doi: 10.3389/finsc.2023.1175760 (PMC10926445; doi:10.3389/finsc.2023.1175760)
Supplement: Supplementary Table 2 — Percentage of reads retained after filtering with the “process_radtags” program from Stacks 2 (100). [file Table_2.xlsx]

## Sheet: Hoja1
			Reads
	Sample	Total	Retained	Discarded	% Retained
	L0 POOL1	3509964	3490574	19390	99.4%
	L0 POOL2	2628358	2612182	16176	99.4%
	L2 POOL1	2606878	2589437	17441	99.3%
	L2 POOL2	3056586	3041009	15577	99.5%
	L6 POOL1	3663896	3639692	24204	99.3%
	L6 POOL2	3501228	3479438	21790	99.4%
