# Supplementary material for: Phenotypic and genetic characterization of Africanized Apis mellifera colonies with natural tolerance to Varroa destructor and contrasting defensive behavior
Source: Front Insect Sci. 2023 Aug 31;3:1175760. doi: 10.3389/finsc.2023.1175760 (PMC10926445; doi:10.3389/finsc.2023.1175760)
Supplement: Supplementary Table 3 — g_GOSt result table containing information about the enriched terms, term sizes and corresponding P-values from gProfiler (108). [file Table_3.xlsx]

## Sheet: Supplementary Table 3 gProfiler
Source	Term Name	Term ID	p value	Term size	Query size
GO:MF	DNA-binding transcription factor activity	GO:0003700	7.43e-05	217	1379
GO:MF	DNA-binding transcription factor activity, RNA polymerase II-specific	GO:0000981	0.16	97	1379
GO:MF	transcription regulator activity	GO:0140110	0.0721	267	1379
GO:MF	calcium ion binding	GO:0005509	1940000	148	1379
GO:MF	G protein-coupled receptor activity	GO:0004930	7750000	92	1379
GO:MF	sequence-specific DNA binding	GO:0043565	54000000	130	1379
GO:MF	gated channel activity	GO:0022836	2897567104820250	71	1379
GO:MF	channel activity	GO:0015267	2.33412e+16	132	1379
GO:MF	passive transmembrane transporter activity	GO:0022803	2.33412e+16	132	1379
GO:MF	ion channel activity	GO:0005216	2.49272e+16	126	1379
GO:MF	potassium ion transmembrane transporter activity	GO:0015079	4542615661391470	32	1379
GO:MF	signaling receptor activity	GO:0038023	5238052002904720	313	1379
GO:MF	molecular transducer activity	GO:0060089	5238052002904720	313	1379
GO:MF	voltage-gated cation channel activity	GO:0022843	5.3997e+16	17	1379
GO:MF	protein kinase activity	GO:0004672	1.08184e+16	223	1379
GO:MF	potassium channel activity	GO:0005267	2.32324e+16	27	1379
GO:MF	protein tyrosine kinase activity	GO:0004713	550875502574036	33	1379
GO:MF	cation channel activity	GO:0005261	728278879925456	78	1379
GO:MF	DNA binding	GO:0003677	9773617883051330	463	1379
GO:MF	transmembrane signaling receptor activity	GO:0004888	1.58716e+16	297	1379
GO:MF	voltage-gated ion channel activity	GO:0005244	1.98515e+16	25	1379
GO:MF	voltage-gated channel activity	GO:0022832	4064461378118610	26	1379
GO:MF	phosphorus-oxygen lyase activity	GO:0016849	5949865607126080	17	1379
GO:MF	voltage-gated potassium channel activity	GO:0005249	8537510805867940	13	1379
GO:MF	protein binding	GO:0005515	1.15852e+16	1683	1379
GO:MF	extracellular ligand-gated ion channel activity	GO:0005230	2.2648e+16	37	1379
GO:MF	inorganic molecular entity transmembrane transporter activity	GO:0015318	2.40928e+16	213	1379
GO:MF	metal ion transmembrane transporter activity	GO:0046873	2.81629e+16	80	1379
GO:MF	neurotransmitter receptor activity	GO:0030594	3672845778138740	27	1379
GO:MF	phosphotransferase activity, alcohol group as acceptor	GO:0016773	4337788455384540	279	1379
GO:BP	regulation of biological process	GO:0050789	6.82e-18	1082	965
GO:BP	regulation of cellular process	GO:0050794	1.23e-16	1031	965
GO:BP	biological regulation	GO:0065007	1.28e-15	1136	965
GO:BP	regulation of nucleic acid-templated transcription	GO:1903506	7.05e-05	374	965
GO:BP	regulation of DNA-templated transcription	GO:0006355	7.05e-05	374	965
GO:BP	regulation of RNA biosynthetic process	GO:2001141	7.05e-05	374	965
GO:BP	regulation of RNA metabolic process	GO:0051252	0.00502	390	965
GO:BP	regulation of macromolecule biosynthetic process	GO:0010556	0.00517	400	965
GO:BP	regulation of cellular biosynthetic process	GO:0031326	0.000708	401	965
GO:BP	regulation of biosynthetic process	GO:0009889	0.0097	402	965
GO:BP	regulation of nucleobase-containing compound metabolic process	GO:0019219	0.0334	396	965
GO:BP	regulation of gene expression	GO:0010468	0.261	440	965
GO:BP	cell communication	GO:0007154	1.41	537	965
GO:BP	signaling	GO:0023052	18.1	538	965
GO:BP	regulation of nitrogen compound metabolic process	GO:0051171	15.2	448	965
GO:BP	regulation of primary metabolic process	GO:0080090	19.8	449	965
GO:BP	regulation of cellular metabolic process	GO:0031323	28.6	440	965
GO:BP	regulation of macromolecule metabolic process	GO:0060255	54.9	481	965
GO:BP	regulation of metabolic process	GO:0019222	1630	489	965
GO:BP	signal transduction	GO:0007165	795	510	965
GO:BP	developmental process	GO:0032502	5360	97	965
GO:BP	anatomical structure development	GO:0048856	129000	88	965
GO:BP	nucleic acid-templated transcription	GO:0097659	281000	454	965
GO:BP	DNA-templated transcription	GO:0006351	281000	454	965
GO:BP	multicellular organism development	GO:0007275	56000	70	965
GO:BP	RNA biosynthetic process	GO:0032774	86500	459	965
GO:BP	nucleobase-containing compound biosynthetic process	GO:0034654	768000	550	965
GO:BP	response to stimulus	GO:0050896	1960000	694	965
GO:BP	aromatic compound biosynthetic process	GO:0019438	3070000	574	965
GO:BP	cell adhesion	GO:0007155	839000	48	965
GO:BP	heterocycle biosynthetic process	GO:0018130	2270000000	586	965
GO:BP	organic cyclic compound biosynthetic process	GO:1901362	3770000000	593	965
GO:BP	cellular response to stimulus	GO:0051716	546000000	634	965
GO:BP	cell differentiation	GO:0030154	601000000	34	965
GO:BP	cellular developmental process	GO:0048869	601000000	34	965
GO:BP	regulation of transcription by RNA polymerase II	GO:0006357	656000000	106	965
GO:BP	G protein-coupled receptor signaling pathway	GO:0007186	976000000	119	965
GO:BP	system development	GO:0048731	3067898934902420	29	965
GO:BP	nervous system development	GO:0007399	4.68328e+16	23	965
GO:BP	cell-cell adhesion	GO:0098609	1.46654e+16	16	965
GO:BP	cell-cell adhesion via plasma-membrane adhesion molecules	GO:0098742	5864481959157450	15	965
GO:BP	protein phosphorylation	GO:0006468	1.16292e+16	225	965
GO:BP	transcription by RNA polymerase II	GO:0006366	1.94412e+16	135	965
GO:BP	potassium ion transport	GO:0006813	2071339711676800	47	965
GO:BP	homophilic cell adhesion via plasma membrane adhesion molecules	GO:0007156	2.32184e+16	14	965
GO:BP	cell surface receptor signaling pathway	GO:0007166	240540876882057	91	965
GO:BP	cell development	GO:0048468	71695178472238	19	965
GO:BP	phosphorylation	GO:0016310	789867761447072	256	965
GO:BP	ion transport	GO:0006811	8051881679169450	238	965
GO:BP	neurogenesis	GO:0022008	9263418568256530	15	965
GO:BP	neuron differentiation	GO:0030182	3390092102590500	14	965
GO:BP	generation of neurons	GO:0048699	3390092102590500	14	965
GO:BP	neuron development	GO:0048666	3511604604009830	12	965
GO:BP	cyclic nucleotide biosynthetic process	GO:0009190	6120132765773660	19	965
GO:BP	cyclic nucleotide metabolic process	GO:0009187	6120132765773660	19	965
GO:BP	neuron projection development	GO:0031175	1336257702682790	11	965
GO:BP	anatomical structure morphogenesis	GO:0009653	2.03159e+16	23	965
GO:BP	metal ion transport	GO:0030001	2228999672777640	106	965
GO:BP	plasma membrane bounded cell projection morphogenesis	GO:0120039	4993947064235890	10	965
GO:BP	cell morphogenesis involved in differentiation	GO:0000904	4993947064235890	10	965
GO:BP	chemotaxis	GO:0006935	4993947064235890	10	965
GO:BP	neuron projection morphogenesis	GO:0048812	4993947064235890	10	965
GO:BP	axonogenesis	GO:0007409	4993947064235890	10	965
GO:BP	cell projection morphogenesis	GO:0048858	4993947064235890	10	965
GO:BP	axon development	GO:0061564	4993947064235890	10	965
GO:BP	cell part morphogenesis	GO:0032990	4993947064235890	10	965
GO:BP	taxis	GO:0042330	4993947064235890	10	965
GO:BP	cell morphogenesis involved in neuron differentiation	GO:0048667	4993947064235890	10	965
GO:BP	neuron projection guidance	GO:0097485	4993947064235890	10	965
GO:BP	axon guidance	GO:0007411	4993947064235890	10	965
GO:CC	plasma membrane	GO:0005886	13100	173	771
GO:CC	cell periphery	GO:0071944	2480	187	771
GO:CC	cell junction	GO:0030054	4.37627e+16	36	771
GO:CC	intrinsic component of plasma membrane	GO:0031226	1250355055432230	30	771
GO:CC	synapse	GO:0045202	3.66498e+16	29	771
GO:CC	integral component of plasma membrane	GO:0005887	1.05286e+16	28	771
GO:CC	membrane	GO:0016020	1.84687e+16	1867	771
GO:CC	plasma membrane protein complex	GO:0098797	1.21969e+16	35	771
GO:CC	extracellular region	GO:0005576	1.27044e+16	169	771
GO:CC	cation channel complex	GO:0034703	2.55061e+16	15	771
GO:CC	intrinsic component of membrane	GO:0031224	2.75974e+16	1440	771
GO:CC	integral component of membrane	GO:0016021	4388434321524200	1438	771
KEGG	Neuroactive ligand-receptor interaction	KEGG:04080	206000000	31	197
