# Supplementary material for: Phenotypic and genetic characterization of Africanized Apis mellifera colonies with natural tolerance to Varroa destructor and contrasting defensive behavior
Source: Front Insect Sci. 2023 Aug 31;3:1175760. doi: 10.3389/finsc.2023.1175760 (PMC10926445; doi:10.3389/finsc.2023.1175760)
Supplement: Supplementary Table 4 — Pathway enrichment analysis generated with the ShinyGo tool (107). [file Table_4.xlsx]

## Sheet: enrichment ShinyGo_all-2
Enrichment FDR	nGenes	Pathway Genes	Fold Enrichment	Pathway	URL	Genes
0.000499693	19	32	160472972972973	Neuroactive ligand-receptor interaction	http://www.genome.jp/kegg-bin/show_pathway?ame04080	GENEID_406070 GENEID_406079 GENEID_406111 GENEID_406151 GENEID_408995 GENEID_409042 GENEID_410435 GENEID_411323 GENEID_412740 GENEID_413211 GENEID_413803 GENEID_552518 GENEID_726702 LOC406124 LOC411611 LOC411672 LOC412299 LOC724495 LOC726755
0.0499644	59	487	327432154947555	Metabolic pathways	http://www.genome.jp/kegg-bin/show_pathway?ame01100	GENEID_100359410 GENEID_406141 GENEID_408363 GENEID_408879 GENEID_408880 GENEID_410798 GENEID_411045 GENEID_412304 GENEID_726117 LOC100577717 LOC100578168 LOC100578188 LOC102654353 LOC102655970 LOC406081 LOC406146 LOC408299 LOC408432 LOC408446 LOC408474 LOC408716 LOC408788 LOC408827 LOC409058 LOC409245 LOC409444 LOC409682 LOC409922 LOC409963 LOC410005 LOC410023 LOC410795 LOC411288 LOC411490 LOC41…
3.51389e+08	11	40	743243243243243	MAPK signaling pathway	http://www.genome.jp/kegg-bin/show_pathway?ame04013	LOC100577174 LOC408442 LOC408890 LOC408894 LOC409286 LOC411175 LOC413946 LOC552187 LOC725245 LOC725327 LOC726947
9.33183e+09	9	36	675675675675676	Purine metabolism	http://www.genome.jp/kegg-bin/show_pathway?ame00230	GENEID_408363 GENEID_408879 GENEID_408880 LOC408299 LOC408474 LOC409444 LOC411288 LOC724571 LOC726262
0.000530110206956631	8	35	617760617760618	Ribosome biogenesis in eukaryotes	http://www.genome.jp/kegg-bin/show_pathway?ame03008	LOC102656258 LOC408840 LOC411233 LOC413649 LOC413935 LOC724542 LOC725134 LOC725324
0.000550200299331348	8	36	600600600600601	Wnt signaling pathway	http://www.genome.jp/kegg-bin/show_pathway?ame04310	GENEID_408399 LOC408890 LOC408894 LOC409286 LOC410190 LOC411175 LOC411919 LOC413501
0.000832608508141685	7	29	65237651444548	Apoptosis	http://www.genome.jp/kegg-bin/show_pathway?ame04214	GENEID_408758 GENEID_409227 GENEID_552255 LOC409286 LOC724543 LOC725245 LOC726947
0.00536963384087153	4	11	982800982800983	ABC transporters	http://www.genome.jp/kegg-bin/show_pathway?ame02010	LOC410967 LOC411685 LOC550918 LOC551167
0.00910883778866943	4	13	831600831600832	Notch signaling pathway	http://www.genome.jp/kegg-bin/show_pathway?ame04330	LOC408890 LOC408894 LOC411086 LOC411175
0.00910883778866943	5	22	614250614250614	Hippo signaling pathway	http://www.genome.jp/kegg-bin/show_pathway?ame04391	GENEID_406122 LOC409286 LOC410604 LOC413440 LOC725245
0.0107257610218238	9	73	333209922251018	Spliceosome	http://www.genome.jp/kegg-bin/show_pathway?ame03040	GENEID_408606 LOC408632 LOC409045 LOC411250 LOC551391 LOC724533 LOC725401 LOC725416 LOC726336
0.0139938527934679	5	25	540540540540541	Glycerophospholipid metabolism	http://www.genome.jp/kegg-bin/show_pathway?ame00564	GENEID_406104 GENEID_406141 LOC406105 LOC409201 LOC726134
0.0184848046211835	5	27	500500500500501	Mitophagy	http://www.genome.jp/kegg-bin/show_pathway?ame04137	LOC409286 LOC409667 LOC409675 LOC410415 LOC550929
0.0202791505890172	5	28	482625482625483	Toll and Imd signaling pathway	http://www.genome.jp/kegg-bin/show_pathway?ame04624	GENEID_411899 GENEID_413397 GENEID_725124 LOC409286 LOC726947
0.0267916016177533	3	10	810810810810811	Retinol metabolism	http://www.genome.jp/kegg-bin/show_pathway?ame00830	GENEID_412304 LOC408788 LOC552377
0.0267916016177533	6	44	368550368550369	Autophagy	http://www.genome.jp/kegg-bin/show_pathway?ame04140	LOC409286 LOC409667 LOC410415 LOC413668 LOC551500 LOC725263
0.0267916016177533	6	43	377121307353866	Phagosome	http://www.genome.jp/kegg-bin/show_pathway?ame04145	GENEID_406122 LOC408388 LOC410982 LOC413408 LOC413409 LOC724188
0.0322739509080655	3	11	737100737100737	Biosynthesis of unsaturated fatty acids	http://www.genome.jp/kegg-bin/show_pathway?ame01040	LOC550828 LOC551527 LOC725146
0.0350444010349459	6	48	337837837837838	Nucleocytoplasmic transport	http://www.genome.jp/kegg-bin/show_pathway?ame03013	LOC102656258 LOC408335 LOC412464 LOC413940 LOC725134 LOC726338
0.0350444010349459	5	34	397456279809221	Peroxisome	http://www.genome.jp/kegg-bin/show_pathway?ame04146	GENEID_412304 GENEID_551233 LOC411685 LOC552790 LOC724262
0.0408473346480469	5	36	375375375375375	MRNA surveillance pathway	http://www.genome.jp/kegg-bin/show_pathway?ame03015	LOC102656258 LOC409795 LOC410390 LOC410604 LOC725134
0.0431426325140492	4	24	450450450450451	FoxO signaling pathway	http://www.genome.jp/kegg-bin/show_pathway?ame04068	LOC409286 LOC409667 LOC551500 LOC725144
0.0457475058504774	4	25	432432432432432	Fatty acid metabolism	http://www.genome.jp/kegg-bin/show_pathway?ame01212	LOC412815 LOC550828 LOC551527 LOC725146
0.0457475058504774	5	38	355618776671408	RNA degradation	http://www.genome.jp/kegg-bin/show_pathway?ame03018	LOC408840 LOC409092 LOC411794 LOC724505 LOC725401
0.0552567238554137	3	15	540540540540541	Pyruvate metabolism	http://www.genome.jp/kegg-bin/show_pathway?ame00620	LOC409682 LOC412876 LOC724904
0.0552567238554137	3	15	540540540540541	Drug metabolism	http://www.genome.jp/kegg-bin/show_pathway?ame00983	LOC408788 LOC413247 LOC725997
0.0718024888235842	3	17	476947535771065	Citrate cycle (TCA cycle)	http://www.genome.jp/kegg-bin/show_pathway?ame00020	LOC408446 LOC412876 LOC550686
0.0718024888235842	2	7	772200772200772	Other glycan degradation	http://www.genome.jp/kegg-bin/show_pathway?ame00511	LOC411490 LOC725178
0.0718024888235842	3	17	476947535771065	Various types of N-glycan biosynthesis	http://www.genome.jp/kegg-bin/show_pathway?ame00513	LOC102654353 LOC411490 LOC725178
0.0718024888235842	2	7	772200772200772	Arachidonic acid metabolism	http://www.genome.jp/kegg-bin/show_pathway?ame00590	GENEID_406141 GENEID_411045
0.0718024888235842	2	7	772200772200772	Nitrogen metabolism	http://www.genome.jp/kegg-bin/show_pathway?ame00910	LOC408827 LOC726898
0.0719929873861385	8	97	222903315686821	Ribosome	http://www.genome.jp/kegg-bin/show_pathway?ame03010	LOC100577702 LOC107964351 LOC552676 LOC724164 LOC725647 LOC725659 LOC726013 LOC726779
0.0719929873861385	3	18	45045045045045	TGF-beta signaling pathway	http://www.genome.jp/kegg-bin/show_pathway?ame04350	LOC408442 LOC409970 LOC412471
0.095652518582923	2	9	600600600600601	Fructose and mannose metabolism	http://www.genome.jp/kegg-bin/show_pathway?ame00051	GENEID_726117 LOC409963
0.095652518582923	2	9	600600600600601	Ascorbate and aldarate metabolism	http://www.genome.jp/kegg-bin/show_pathway?ame00053	LOC408788 LOC413356
0.095652518582923	2	9	600600600600601	Metabolism of xenobiotics by cytochrome P450	http://www.genome.jp/kegg-bin/show_pathway?ame00980	GENEID_411045 LOC408788
0.095652518582923	5	51	264970853206147	Carbon metabolism	http://www.genome.jp/kegg-bin/show_pathway?ame01200	GENEID_726117 LOC408446 LOC409058 LOC409682 LOC412876
0.0988479073517369	6	70	231660231660232	Protein processing in endoplasmic reticulum	http://www.genome.jp/kegg-bin/show_pathway?ame04141	GENEID_408928 LOC409286 LOC410916 LOC550975 LOC552818 LOC724188
0.10067496011537	3	22	368550368550369	Cysteine and methionine metabolism	http://www.genome.jp/kegg-bin/show_pathway?ame00270	GENEID_410798 LOC725204 LOC725482
0.10559385481351	2	10	540540540540541	Pentose and glucuronate interconversions	http://www.genome.jp/kegg-bin/show_pathway?ame00040	LOC408788 LOC413356
0.10559385481351	2	10	540540540540541	Base excision repair	http://www.genome.jp/kegg-bin/show_pathway?ame03410	LOC408752 LOC413086
0.114033837749209	3	24	337837837837838	Glycolysis / Gluconeogenesis	http://www.genome.jp/kegg-bin/show_pathway?ame00010	GENEID_726117 LOC725482 LOC725931
0.114033837749209	3	24	337837837837838	Inositol phosphate metabolism	http://www.genome.jp/kegg-bin/show_pathway?ame00562	GENEID_726117 LOC551500 LOC725931
0.114160265437858	5	57	237079184447605	Biosynthesis of cofactors	http://www.genome.jp/kegg-bin/show_pathway?ame01240	LOC408788 LOC409922 LOC413356 LOC724260 LOC725997
0.130397424454352	4	42	257400257400257	Lysosome	http://www.genome.jp/kegg-bin/show_pathway?ame04142	LOC406146 LOC413489 LOC724386 LOC725178
0.131891993501926	2	12	450450450450451	Nicotinate and nicotinamide metabolism	http://www.genome.jp/kegg-bin/show_pathway?ame00760	LOC408299 LOC408474
0.133977483210984	4	43	251414204902577	MTOR signaling pathway	http://www.genome.jp/kegg-bin/show_pathway?ame04150	LOC411919 LOC413501 LOC551500 LOC725647
0.143052785068494	2	13	415800415800416	Fatty acid elongation	http://www.genome.jp/kegg-bin/show_pathway?ame00062	LOC550828 LOC725146
0.159763092393904	2	14	386100386100386	Porphyrin and chlorophyll metabolism	http://www.genome.jp/kegg-bin/show_pathway?ame00860	LOC408788 LOC409922
0.165130124311964	3	30	27027027027027	Biosynthesis of amino acids	http://www.genome.jp/kegg-bin/show_pathway?ame01230	LOC408446 LOC409058 LOC412876
0.171142795762033	1	3	900900900900901	Glycosphingolipid biosynthesis	http://www.genome.jp/kegg-bin/show_pathway?ame00601	LOC726095
0.171142795762033	2	15	36036036036036	Protein export	http://www.genome.jp/kegg-bin/show_pathway?ame03060	LOC410916 LOC724188
