# Supplementary material for: Phenotypic and genetic characterization of Africanized Apis mellifera colonies with natural tolerance to Varroa destructor and contrasting defensive behavior
Source: Front Insect Sci. 2023 Aug 31;3:1175760. doi: 10.3389/finsc.2023.1175760 (PMC10926445; doi:10.3389/finsc.2023.1175760)
Supplement: Supplementary Table 5 — Genetic distances between ddRADseq samples using filtered SNPs and based on identity-by-state (IBS) values (SNPRelate, R package). [file Table_5.xlsx]

## Sheet: Hoja1
	L0_POOL1	L0_POOL2	L2_POOL1	L2_POOL2	L6_POOL1	L6_POOL2
L0_POOL1	0.0000000	0.1017655	0.3167836	0.3146249	0.23699021	0.24331200
L0_POOL2	0.1017655	0.0000000	0.3156272	0.3152417	0.25310308	0.26297124
L2_POOL1	0.3167836	0.3156272	0.0000000	0.1226582	0.30568191	0.31794002
L2_POOL2	0.3146249	0.3152417	0.1226582	0.0000000	0.31161823	0.31963611
L6_POOL1	0.2369902	0.2531031	0.3056819	0.3116182	0.00000000	0.09228278
L6_POOL2	0.2433120	0.2629712	0.3179400	0.3196361	0.09228278	0.00000000
