# Supplementary material for: Phenotypic and genetic characterization of Africanized Apis mellifera colonies with natural tolerance to Varroa destructor and contrasting defensive behavior
Source: Front Insect Sci. 2023 Aug 31;3:1175760. doi: 10.3389/finsc.2023.1175760 (PMC10926445; doi:10.3389/finsc.2023.1175760)
Supplement: Supplementary Table 6 — Annotation, position and population parameters of 128 SNPs mapped in 21 A. mellifera genes and previously reported as involved in defensive behavior. [file Table_6.xlsx]

## Sheet: Hoja 1
Gene	Position	SNP	REF	ALT	Consequence	LE0_POOL1	LE0_POOL2	LE2_POOL1	LE2_POOL2	LE6_POOL1	LE6_POOL2
5-HT1	4677334	80822:174:-	A	G	upstream_gene_variant	REF HMZ	REF HMZ	HTZ	HTZ	REF HMZ	REF HMZ
5-HT1	4684299	80825:257:+	C	T	intron_variant	HTZ	HTZ	REF HMZ	REF HMZ	HTZ	HTZ
5-HT1	4685610	80827:199:-	G	C	5_prime_UTR_variant	HTZ	HTZ	REF HMZ	REF HMZ	REF HMZ	HTZ
5-HT1	4685698	80827:111:-	C	T	intron_variant	REF HMZ	REF HMZ	HTZ	HTZ	REF HMZ	REF HMZ
5-HT1	4685711	80827:98:-	G	A	intron_variant	REF HMZ	REF HMZ	HTZ	HTZ	REF HMZ	REF HMZ
5-HT1	4713316	80843:92:-	A	G	intron_variant	REF HMZ	HTZ	REF HMZ	REF HMZ	HTZ	HTZ
5-HT1	4713361	80843:47:-	C	T	intron_variant	REF HMZ	HTZ	REF HMZ	REF HMZ	HTZ	HTZ
5-HT1	4720778	80851:305:+	C	T	intron_variant	HTZ	HTZ	REF HMZ	REF HMZ	REF HMZ	REF HMZ
5-HT1	4720847	80851:374:+	C	T	intron_variant	HTZ	HTZ	REF HMZ	REF HMZ	REF HMZ	REF HMZ
5-HT2 alpha	8772921	60692:84:+	T	C	intron_variant	HTZ	HTZ	HTZ	HTZ	HTZ	REF HMZ
5-HT2 alpha	8782457	60696:244:-	C	T	intron_variant	HTZ	ALT HMZ	REF HMZ	REF HMZ	REF HMZ	REF HMZ
5-HT2 alpha	8782648	60696:53:-	G	A	intron_variant	HTZ	ALT HMZ	REF HMZ	REF HMZ	REF HMZ	REF HMZ
5-HT2 beta	5317955	64557:244:-	C	T	downstream_gene_variant	REF HMZ	REF HMZ	REF HMZ	HTZ	REF HMZ	HTZ
5-HT2 beta	5317960	64557:239:-	A	G	downstream_gene_variant	REF HMZ	REF HMZ	REF HMZ	REF HMZ	HTZ	HTZ
5-HT2 beta	5318052	64557:147:-	G	A	downstream_gene_variant	REF HMZ	REF HMZ	REF HMZ	REF HMZ	HTZ	ALT HMZ
5-HT2 beta	5378999	64595:335:-	T	C	intron_variant	HTZ	HTZ	REF HMZ	REF HMZ	HTZ	HTZ
5-HT2 beta	5379150	64595:184:-	G	A	intron_variant	REF HMZ	REF HMZ	REF HMZ	REF HMZ	HTZ	HTZ
5-HT2 beta	5379219	64595:115:-	C	T	intron_variant	REF HMZ	REF HMZ	HTZ	HTZ	REF HMZ	REF HMZ
5-HT2 beta	5386826	64600:52:-	T	C	intron_variant	REF HMZ	REF HMZ	HTZ	HTZ	REF HMZ	REF HMZ
5-HT2 beta	5386830	64600:48:-	C	T	intron_variant	REF HMZ	REF HMZ	REF HMZ	REF HMZ	HTZ	HTZ
5-HT2 beta	5386966	64599:93:+	C	T	intron_variant	REF HMZ	REF HMZ	HTZ	HTZ	REF HMZ	REF HMZ
5-HT2 beta	5387042	64599:169:+	G	A	intron_variant	REF HMZ	REF HMZ	HTZ	HTZ	REF HMZ	REF HMZ
5-HT2 beta	5393230	64604:383:-	C	T	intron_variant	REF HMZ	REF HMZ	HTZ	HTZ	REF HMZ	REF HMZ
5-HT2 beta	5393500	64604:113:-	C	T	intron_variant	REF HMZ	REF HMZ	HTZ	HTZ	REF HMZ	REF HMZ
5-HT2 beta	5414992	64621:166:-	T	C	upstream_gene_variant	REF HMZ	REF HMZ	REF HMZ	REF HMZ	REF HMZ	ALT HMZ
5-HT2 beta	5415029	64621:129:-	C	G	upstream_gene_variant	REF HMZ	REF HMZ	REF HMZ	REF HMZ	REF HMZ	ALT HMZ
5-HT2 beta	5415032	64621:126:-	C	G	upstream_gene_variant	REF HMZ	REF HMZ	REF HMZ	REF HMZ	REF HMZ	ALT HMZ
5HT-7	675837	38690:382:+	C	T	intron_variant	HTZ	REF HMZ	HTZ	HTZ	HTZ	HTZ
5HT-7	678847	38691:143:+	C	T	intron_variant	REF HMZ	REF HMZ	REF HMZ	REF HMZ	HTZ	HTZ
5HT-7	697719	38693:74:-	G	A	intron_variant	HTZ	HTZ	HTZ	HTZ	HTZ	HTZ
5HT-7	744519	38700:23:-	G	A	intron_variant	HTZ	HTZ	HTZ	HTZ	HTZ	HTZ
5HT-7	831024	38716:16:-	G	C	intron_variant	REF HMZ	REF HMZ	HTZ	HTZ	HTZ	HTZ
5HT-7	836195	38717:96:-	G	A	intron_variant	REF HMZ	REF HMZ	HTZ	HTZ	HTZ	HTZ
5HT-7	868136	38725:250:+	A	G	intron_variant	HTZ	HTZ	HTZ	HTZ	HTZ	HTZ
5HT-7	873301	38727:102:-	C	T	intron_variant	REF HMZ	REF HMZ	HTZ	HTZ	REF HMZ	REF HMZ
5HT-7	912340	38742:318:-	C	T	intron_variant	HTZ	HTZ	HTZ	REF HMZ	REF HMZ	HTZ
5HT-7	912461	38742:197:-	T	C	intron_variant	HTZ	HTZ	HTZ	REF HMZ	REF HMZ	HTZ
5HT-7	912642	38742:16:-	T	C	intron_variant	HTZ	HTZ	HTZ	REF HMZ	REF HMZ	HTZ
5HT-7	939720	38748:280:+	G	T	intron_variant	HTZ	REF HMZ	HTZ	REF HMZ	REF HMZ	HTZ
5HT-7	942454	38753:374:-	G	A	intron_variant	HTZ	HTZ	REF HMZ	REF HMZ	REF HMZ	REF HMZ
5HT-7	942640	38753:188:-	T	C	intron_variant	HTZ	HTZ	REF HMZ	REF HMZ	HTZ	REF HMZ
5HT-7	959357	38754:236:+	C	T	intron_variant	HTZ	HTZ	HTZ	HTZ	HTZ	HTZ
5HT-7	959489	38754:368:+	C	T	intron_variant	HTZ	HTZ	HTZ	HTZ	HTZ	HTZ
Abscam	1498787	38880:104:-	G	A	intron_variant	HTZ	REF HMZ	HTZ	HTZ	HTZ	HTZ
Abscam	1500592	38883:210:-	G	A	intron_variant	REF HMZ	REF HMZ	HTZ	HTZ	HTZ	HTZ
Abscam	1500626	38883:176:-	C	T	intron_variant	REF HMZ	REF HMZ	HTZ	HTZ	HTZ	HTZ
Abscam	1506679	38885:59:-	G	A	intron_variant	HTZ	HTZ	HTZ	HTZ	REF HMZ	REF HMZ
Abscam	1569143	38905:135:+	C	T	synonymous_variant	REF HMZ	REF HMZ	REF HMZ	REF HMZ	HTZ	HTZ
Abscam	1609542	38917:252:-	C	T	intron_variant	REF HMZ	REF HMZ	HTZ	HTZ	REF HMZ	REF HMZ
Abscam	1609860	38916:71:+	G	A	intron_variant	REF HMZ	REF HMZ	HTZ	HTZ	HTZ	REF HMZ
Abscam	1610318	38918:125:-	C	T	intron_variant	REF HMZ	REF HMZ	REF HMZ	REF HMZ	HTZ	HTZ
Adar	6320278	91524:270:-	G	A	intron_variant	HTZ	HTZ	HTZ	HTZ	HTZ	HTZ
Adar	355281	51893:87:+	T	C	intron_variant	HTZ	HTZ	REF HMZ	REF HMZ	REF HMZ	REF HMZ
Adar	373406	51903:178:+	A	G	intron_variant	HTZ	HTZ	HTZ	REF HMZ	HTZ	HTZ
Adar	373407	51903:179:+	T	C	intron_variant	HTZ	HTZ	HTZ	REF HMZ	REF HMZ	REF HMZ
Adar	373538	51903:310:+	C	T	intron_variant	HTZ	HTZ	REF HMZ	REF HMZ	REF HMZ	REF HMZ
Adar	419915	51933:332:+	T	C	intron_variant	HTZ	HTZ	HTZ	HTZ	REF HMZ	REF HMZ
Adar	447838	51957:181:-	A	G	intron_variant	REF HMZ	HTZ	HTZ	REF HMZ	REF HMZ	REF HMZ
Adar	462551	51964:186:-	G	A	intron_variant	REF HMZ	REF HMZ	HTZ	HTZ	REF HMZ	REF HMZ
Adar	462728	51964:9:-	G	A	intron_variant	REF HMZ	REF HMZ	HTZ	HTZ	REF HMZ	REF HMZ
Camkii	5284717	28215:282:-	A	C	intron_variant	REF HMZ	REF HMZ	REF HMZ	REF HMZ	HTZ	HTZ
Camkii	5284889	28215:110:-	T	G	intron_variant	REF HMZ	HTZ	HTZ	REF HMZ	REF HMZ	REF HMZ
Camkii	5284890	28215:109:-	A	G	intron_variant	REF HMZ	HTZ	HTZ	REF HMZ	REF HMZ	REF HMZ
Camkii	5294065	28223:214:+	G	A	intron_variant	REF HMZ	REF HMZ	HTZ	REF HMZ	HTZ	REF HMZ
Camkii	5303336	28230:18:+	C	T	intron_variant	REF HMZ	REF HMZ	REF HMZ	REF HMZ	HTZ	HTZ
Camkii	5303370	28230:52:+	A	G	intron_variant	HTZ	HTZ	REF HMZ	REF HMZ	REF HMZ	REF HMZ
Camkii	5303388	28230:70:+	A	G	intron_variant	HTZ	HTZ	REF HMZ	REF HMZ	REF HMZ	REF HMZ
Camkii	5303466	28230:148:+	G	A	intron_variant	HTZ	HTZ	REF HMZ	REF HMZ	REF HMZ	REF HMZ
Camkii	5303508	28230:190:+	G	A	intron_variant	HTZ	HTZ	REF HMZ	REF HMZ	REF HMZ	REF HMZ
Camkii	5332526	28245:466:-	G	T	intron_variant	REF HMZ	REF HMZ	REF HMZ	REF HMZ	HTZ	HTZ
Camkii	5332658	28245:334:-	G	A	intron_variant	REF HMZ	REF HMZ	REF HMZ	REF HMZ	HTZ	HTZ
Camkii	5357661	28261:195:-	G	A	intron_variant	REF HMZ	REF HMZ	REF HMZ	REF HMZ	HTZ	HTZ
Camkii	5357662	28261:194:-	C	T	intron_variant	REF HMZ	REF HMZ	REF HMZ	REF HMZ	HTZ	HTZ
Dop1	7339084	92033:148:-	G	C	intron_variant	REF HMZ	REF HMZ	REF HMZ	REF HMZ	HTZ	ALT HMZ
Dop1	7339146	92033:86:-	C	G	intron_variant	REF HMZ	REF HMZ	REF HMZ	REF HMZ	HTZ	ALT HMZ
Dop1	7345953	92040:351:+	A	G	intron_variant	HTZ	HTZ	REF HMZ	HTZ	REF HMZ	HTZ
Dop1	7364732	92056:288:+	A	G	intron_variant	REF HMZ	REF HMZ	HTZ	HTZ	REF HMZ	HTZ
Dop1	7364734	92056:290:+	T	G	intron_variant	REF HMZ	REF HMZ	HTZ	HTZ	REF HMZ	HTZ
Dop1	7364830	92056:386:+	C	A	intron_variant	REF HMZ	REF HMZ	HTZ	REF HMZ	REF HMZ	HTZ
Dop1	7364831	92056:387:+	G	T	intron_variant	REF HMZ	REF HMZ	HTZ	REF HMZ	REF HMZ	HTZ
Dop1	7364837	92056:393:+	A	C	intron_variant	REF HMZ	REF HMZ	HTZ	REF HMZ	REF HMZ	HTZ
Dop3	10191904	61535:124:+	C	T	intron_variant	HTZ	ALT HMZ	HTZ	REF HMZ	HTZ	REF HMZ
Dop3	10203964	61542:301:-	G	A	intron_variant	REF HMZ	REF HMZ	HTZ	HTZ	REF HMZ	HTZ
Dop3	10220067	61553:200:-	G	C	intron_variant	REF HMZ	HTZ	HTZ	REF HMZ	REF HMZ	REF HMZ
Dop3	10220076	61553:191:-	C	T	intron_variant	REF HMZ	REF HMZ	REF HMZ	ALT HMZ	REF HMZ	REF HMZ
Dop3	10295786	61591:241:-	G	A	intron_variant	HTZ	HTZ	HTZ	REF HMZ	REF HMZ	HTZ
Dop3	10300677	61596:114:-	A	C	intron_variant	HTZ	REF HMZ	REF HMZ	REF HMZ	REF HMZ	HTZ
Dop3	10302027	61597:273:-	C	T	intron_variant	REF HMZ	REF HMZ	REF HMZ	REF HMZ	HTZ	HTZ
Dop3	10327943	61613:318:-	G	A	upstream_gene_variant	HTZ	HTZ	HTZ	HTZ	REF HMZ	REF HMZ
Dop3	10328907	61615:33:+	C	G	upstream_gene_variant	HTZ	ALT HMZ	REF HMZ	REF HMZ	REF HMZ	REF HMZ
Dop3	10328912	61615:38:+	A	T	upstream_gene_variant	REF HMZ	REF HMZ	HTZ	REF HMZ	HTZ	HTZ
Dop3	10328978	61615:104:+	C	T	upstream_gene_variant	REF HMZ	REF HMZ	HTZ	REF HMZ	HTZ	HTZ
Dop3	10328995	61615:121:+	G	A	upstream_gene_variant	REF HMZ	REF HMZ	HTZ	REF HMZ	HTZ	HTZ
Dop3	10329054	61615:180:+	C	T	upstream_gene_variant	REF HMZ	REF HMZ	HTZ	REF HMZ	HTZ	HTZ
DopR2	6345106	91540:314:+	A	G	intron_variant	HTZ	HTZ	HTZ	HTZ	HTZ	HTZ
DopR2	6347376	91543:46:+	G	T	intron_variant	REF HMZ	REF HMZ	REF HMZ	ALT HMZ	REF HMZ	REF HMZ
DopR2	6347446	91543:116:+	G	A	intron_variant	REF HMZ	REF HMZ	REF HMZ	ALT HMZ	REF HMZ	REF HMZ
DopR2	6387375	91572:26:-	G	A	intron_variant	HTZ	HTZ	HTZ	HTZ	HTZ	HTZ
Dscam	11817693	31628:92:-	A	C	downstream_gene_variant	HTZ	REF HMZ	REF HMZ	REF HMZ	HTZ	HTZ
Dscam	11829093	31631:98:-	T	C	intron_variant	REF HMZ	REF HMZ	REF HMZ	REF HMZ	HTZ	HTZ
Dscam	11850158	31636:198:-	T	A	intron_variant	HTZ	HTZ	REF HMZ	REF HMZ	HTZ	REF HMZ
Dscam	11874709	31651:113:-	G	A	intron_variant	HTZ	HTZ	HTZ	HTZ	HTZ	HTZ
EphR	9885845	88533:218:+	C	T	intron_variant	HTZ	HTZ	HTZ	HTZ	HTZ	HTZ
EphR	9905297	88543:545:+	C	T	upstream_gene_variant	HTZ	HTZ	HTZ	HTZ	HTZ	HTZ
EphR	9905298	88543:546:+	C	G	upstream_gene_variant	HTZ	HTZ	HTZ	HTZ	HTZ	HTZ
EphR	9928363	88565:34:+	C	T	intron_variant	HTZ	REF HMZ	HTZ	HTZ	HTZ	HTZ
Obp9	6327072	91528:122:+	G	A	downstream_gene_variant	HTZ	REF HMZ	HTZ	HTZ	HTZ	HTZ
Obp9	6330293	91531:169:-	C	T	downstream_gene_variant	REF HMZ	REF HMZ	ALT HMZ	REF HMZ	REF HMZ	REF HMZ
Obp9	6335595	91535:40:+	G	A	downstream_gene_variant	HTZ	HTZ	REF HMZ	REF HMZ	REF HMZ	REF HMZ
Obp9	6335680	91535:125:+	C	T	downstream_gene_variant	REF HMZ	REF HMZ	REF HMZ	REF HMZ	HTZ	HTZ
Obp10	10099692	66799:91:-	G	A	upstream_gene_variant	REF HMZ	REF HMZ	REF HMZ	REF HMZ	HTZ	HTZ
Obp10	10101465	66801:292:-	G	A	upstream_gene_variant	HTZ	HTZ	HTZ	HTZ	HTZ	HTZ
Obp10	10101479	66801:278:-	T	C	upstream_gene_variant	HTZ	HTZ	HTZ	HTZ	HTZ	HTZ
TyrR	15768743	6375:223:-	G	T	downstream_gene_variant	HTZ	HTZ	HTZ	REF HMZ	HTZ	HTZ
TyrR	15773929	6380:451:-	T	C	3_prime_UTR_variant	REF HMZ	HTZ	REF HMZ	REF HMZ	HTZ	HTZ
TyrR	15796506	6389:189:-	C	T	intron_variant	HTZ	REF HMZ	HTZ	HTZ	REF HMZ	HTZ
TyrR	15796510	6389:185:-	G	A	intron_variant	HTZ	REF HMZ	HTZ	HTZ	REF HMZ	HTZ
TyrR	15816345	6399:230:-	C	T	intron_variant	HTZ	HTZ	REF HMZ	REF HMZ	HTZ	HTZ
TyrR	15816820	6398:250:+	C	T	intron_variant	HTZ	HTZ	HTZ	HTZ	HTZ	HTZ
Or2	5740202	2321:355:-	G	A	intron_variant	HTZ	HTZ	HTZ	HTZ	HTZ	HTZ
Or2	5742868	2322:210:+	C	A	intron_variant	REF HMZ	HTZ	REF HMZ	REF HMZ	REF HMZ	HTZ
Or2	5745820	2326:21:+	G	T	intron_variant	HTZ	HTZ	HTZ	HTZ	HTZ	HTZ
Or12	10017539	16962:23:+	C	T	downstream_gene_variant	HTZ	HTZ	HTZ	HTZ	HTZ	HTZ
Or35	10074153	16982:56:-	C	T	synonymous_variant	REF HMZ	REF HMZ	HTZ	HTZ	HTZ	HTZ
Or35	10075981	16983:221:+	T	C	downstream_gene_variant	HTZ	HTZ	REF HMZ	REF HMZ	REF HMZ	REF HMZ
Or41	10097295	16999:122:-	C	G	downstream_gene_variant	REF HMZ	REF HMZ	HTZ	HTZ	REF HMZ	REF HMZ
Or50	10113377	17014:27:-	G	A	upstream_gene_variant	HTZ	HTZ	HTZ	HTZ	HTZ	HTZ
Or50	10121441	17021:164:+	C	T	downstream_gene_variant	REF HMZ	REF HMZ	HTZ	HTZ	REF HMZ	REF HMZ
