# Supplementary material for: Phenotypic and genetic characterization of Africanized Apis mellifera colonies with natural tolerance to Varroa destructor and contrasting defensive behavior
Source: Front Insect Sci. 2023 Aug 31;3:1175760. doi: 10.3389/finsc.2023.1175760 (PMC10926445; doi:10.3389/finsc.2023.1175760)
Supplement: Supplementary Table 7 — List of lncRNAs IDs from the total set of SNPs (first sheet). LncRNA putative in-cis targets genes 100 kb upstream and downstream (second sheet). [file Table_7.xlsx]

## Sheet: LncRNA
LncRNA SNPs	Variant
LOC107965716	XR_001706027.
LOC113219286	XR_003306183.
LOC100576602	XR_001702155.
LOC100576602	XR_001702155.
LOC102655490	XR_003304808.
LOC102655490	XR_003304808.
LOC102655490	XR_003304808.
LOC102655490	XR_003304808.
LOC113219388	XR_003306471.
LOC113219388	XR_003306471.
LOC113219388	XR_003306471.
LOC102656191	XR_001706450.
LOC102656191	XR_001706450.
LOC113218632	XR_003304346.
LOC113218641	XR_003304353.
LOC113218641	XR_003304353.
LOC113218641	XR_003304353.
LOC113218641	XR_003304353.
LOC113218641	XR_003304353.
LOC113218641	XR_003304353.
LOC113218641	XR_003304353.
LOC113218641	XR_003304353.
LOC113218641	XR_003304353.
LOC113218641	XR_003304353.
LOC102654698	XR_412112.
LOC102654698	XR_412112.
LOC102654698	XR_412112.
LOC102654698	XR_412112.
LOC102654698	XR_412112.
LOC102654698	XR_412112.
LOC100578882	XR_001704130.
LOC100578882	XR_001704130.
LOC100578882	XR_001704130.
LOC100578882	XR_001704130.
LOC100578882	XR_001704130.
LOC100578882	XR_001704130.
LOC100578882	XR_001704130.
LOC100578882	XR_001704130.
LOC100578882	XR_001704130.
LOC100578882	XR_001704130.
LOC100578882	XR_001704130.
LOC100578882	XR_001704130.
LOC100578882	XR_001704130.
LOC100578882	XR_001704130.
LOC100578882	XR_001704130.
LOC100578882	XR_001704130.
LOC100578882	XR_001704130.
LOC107965634	XR_003306522.
LOC107965634	XR_003306522.
LOC107965634	XR_003306522.
LOC107965634	XR_003306522.
LOC107965634	XR_003306522.
LOC113219074	XR_003305587.
LOC113219074	XR_003305587.
LOC113219074	XR_003305587.
LOC113219074	XR_003305587.
LOC113219074	XR_003305587.
LOC113219074	XR_003305587.
LOC113219074	XR_003305587.
LOC102655454	XR_412302.
LOC102655454	XR_412302.
LOC102655454	XR_412302.
LOC102655235	XR_003304120.
LOC102655235	XR_003304120.
LOC113218529	XR_003304155.
LOC107964103	XR_001702281.
LOC113218596	XR_003304176.
LOC113218596	XR_003304176.
LOC113218596	XR_003304176.
LOC113218596	XR_003304176.
LOC113218596	XR_003304176.
LOC113218598	XR_003304181.
LOC113218598	XR_003304181.
LOC113218598	XR_003304181.
LOC113218598	XR_003304181.
LOC113218598	XR_003304181.
LOC113218598	XR_003304181.
LOC113218598	XR_003304182.
LOC102654348	XR_003304184.
LOC102654348	XR_003304184.
LOC102654348	XR_003304184.
LOC102654348	XR_003304184.
LOC102654348	XR_003304184.
LOC102654348	XR_003304184.
LOC102654348	XR_003304184.
LOC102654348	XR_003304184.
LOC102654348	XR_003304184.
LOC113219427	XR_003306561.
LOC107964072	XR_001702219.
LOC113218587	XR_003304151.
LOC102654200	XR_003306559.
LOC102654200	XR_003306559.
LOC102654200	XR_003306559.
LOC102654200	XR_003306559.
LOC102654200	XR_003306559.
LOC102654142	XR_411270.
LOC113218542	XR_003306557.
LOC113218542	XR_003306557.
LOC113218542	XR_003306557.
LOC113218654	XR_003304384.
LOC113218654	XR_003304384.
LOC100577185	XR_003304272.
LOC100577185	XR_003304272.
LOC100577185	XR_003304272.
LOC100577185	XR_003304272.
LOC100577185	XR_003304272.
LOC100577185	XR_003304272.
LOC100577185	XR_003304272.
LOC100577971	XR_003304223.
LOC100577971	XR_003304223.
LOC100577971	XR_003304223.
LOC100577971	XR_003304223.
LOC100577538	XR_003304372.
LOC102654788	XR_003304403.
LOC102654788	XR_003304403.
LOC113218661	XR_003304407.
LOC113218661	XR_003304407.
LOC100577303	XR_001702481.
LOC100577278	XR_001702471.
LOC100577278	XR_001702471.
LOC102653931	XR_001702585.
LOC102653931	XR_001702585.
LOC102653931	XR_001702585.
LOC107964181	XR_001702410.
LOC102654809	XR_003304348.
LOC102654809	XR_003304348.
LOC102654809	XR_003304348.
LOC102654809	XR_003304348.
LOC107964193	XR_001702495.
LOC100577890	XR_120424.
LOC113218676	XR_003304456.
LOC102654417	XR_411202.
LOC102654417	XR_411202.
LOC113218674	XR_003304453.
LOC113218619	XR_003304254.
LOC113218617	XR_003304250.
LOC102653628	XR_407625.
LOC102654259	XR_003304528.
LOC102654688	XR_003304506.
LOC102654688	XR_003304506.
LOC100576283	XR_001702723.
LOC100576283	XR_001702723.
LOC100576283	XR_001702723.
LOC100576283	XR_001702723.
LOC100576283	XR_001702723.
LOC100576283	XR_001702723.
LOC100576283	XR_001702723.
LOC100576283	XR_001702723.
LOC102655676	XR_001702774.
LOC102655676	XR_001702774.
LOC102655676	XR_001702774.
LOC102655600	XR_407617.
LOC102655600	XR_407617.
LOC102655600	XR_407617.
LOC102655600	XR_407617.
LOC102655600	XR_407617.
LOC102655600	XR_407617.
LOC102655600	XR_407617.
LOC102655600	XR_407617.
LOC113218770	XR_003304669.
LOC113218776	XR_003304685.
LOC113218776	XR_003304685.
LOC113218776	XR_003304685.
LOC113218804	XR_003304746.
LOC100578444	XR_003304741.
LOC100578444	XR_003304741.
LOC100577164	XR_003304645.
LOC100578678	XR_001703160.
LOC100578678	XR_001703160.
LOC100578678	XR_001703160.
LOC100578678	XR_001703160.
LOC102656864	XR_003304700.
LOC102656864	XR_003304700.
LOC100576207	XR_120526.
LOC100576207	XR_120526.
LOC100576207	XR_120526.
LOC100576207	XR_120526.
LOC724825	XR_001703590.
LOC113218862	XR_003304910.
LOC113218862	XR_003304910.
LOC113218862	XR_003304910.
LOC113218862	XR_003304910.
LOC113218862	XR_003304910.
LOC113218862	XR_003304910.
LOC113218862	XR_003304910.
LOC113218862	XR_003304910.
LOC113218862	XR_003304910.
LOC113218862	XR_003304910.
LOC113218862	XR_003304910.
LOC113218862	XR_003304910.
LOC113218862	XR_003304910.
LOC113218862	XR_003304910.
LOC113218862	XR_003304910.
LOC113218862	XR_003304910.
LOC113218862	XR_003304910.
LOC113218862	XR_003304910.
LOC113218862	XR_003304910.
LOC113218862	XR_003304910.
LOC113218862	XR_003304910.
LOC113218862	XR_003304910.
LOC113218862	XR_003304910.
LOC113218862	XR_003304910.
LOC113218862	XR_003304910.
LOC113218868	XR_003304915.
LOC113218868	XR_003304915.
LOC113218868	XR_003304915.
LOC113218868	XR_003304915.
LOC113218868	XR_003304915.
LOC102654110	XR_003304853.
LOC100576183	XR_001703336.
LOC113218861	XR_003304909.
LOC100578830	XR_001703257.
LOC100578830	XR_001703257.
LOC100578830	XR_001703257.
LOC100578830	XR_001703257.
LOC100578777	XR_003304810.
LOC100578777	XR_003304810.
LOC100578777	XR_003304810.
LOC100578777	XR_003304810.
LOC100576517	XR_001703402.
LOC100576517	XR_001703402.
LOC100576868	XR_003304820.
LOC100576868	XR_003304820.
LOC100576868	XR_003304820.
LOC100576868	XR_003304823.
LOC113218824	XR_003304798.
LOC102653737	XR_411141.
LOC102653737	XR_411141.
LOC107964676	XR_003304848.
LOC107964676	XR_003304848.
LOC107964676	XR_003304848.
LOC107964676	XR_003304848.
LOC107964676	XR_003304848.
LOC107964676	XR_003304848.
LOC102653661	XR_409432.
LOC102653634	XR_409431.
LOC102653634	XR_409431.
LOC102653634	XR_409431.
LOC102653733	XR_003304953.
LOC107964645	XR_001703522.
LOC107964645	XR_001703522.
LOC102654995	XR_411872.
LOC113218847	XR_003304870.
LOC113218847	XR_003304870.
LOC113218847	XR_003304870.
LOC113218847	XR_003304870.
LOC107964660	XR_001703565.
LOC102655252	XR_001703196.
LOC107964682	XR_001703602.
LOC100577259	XR_001703501.
LOC100578659	XR_001703548.
LOC100578659	XR_001703548.
LOC100578659	XR_001703548.
LOC100578659	XR_001703548.
LOC113218837	XR_003304840.
LOC113218837	XR_003304840.
LOC113218837	XR_003304840.
LOC113218837	XR_003304840.
LOC113218837	XR_003304840.
LOC107964008	XR_003304991.
LOC107964008	XR_003304991.
LOC107964008	XR_003304991.
LOC107964008	XR_003304991.
LOC107964008	XR_003304991.
LOC102653847	XR_003305018.
LOC102653847	XR_003305018.
LOC113218536	XR_003305039.
LOC102654560	XR_001703736.
LOC102654560	XR_001703736.
LOC100576841	XR_001703751.
LOC107964726	XR_001703667.
LOC107964726	XR_001703667.
LOC107964726	XR_001703667.
LOC107964726	XR_001703667.
LOC102654113	XR_411181.
LOC102654113	XR_411181.
LOC102654113	XR_411181.
LOC102654113	XR_411181.
LOC102654113	XR_411181.
LOC102654113	XR_411181.
LOC102654113	XR_411181.
LOC102654113	XR_411181.
LOC102654113	XR_411181.
LOC102654113	XR_411181.
LOC102654113	XR_411181.
LOC102654113	XR_411181.
LOC102654113	XR_411181.
LOC102654113	XR_411181.
LOC102654113	XR_411181.
LOC102654113	XR_411181.
LOC102654113	XR_411181.
LOC102654113	XR_411181.
LOC102654113	XR_411181.
LOC102656862	XR_003305017.
LOC102656862	XR_003305017.
LOC113218899	XR_003305027.
LOC113218899	XR_003305027.
LOC107964885	XR_001704043.
LOC113218945	XR_003305183.
LOC113218945	XR_003305183.
LOC113218945	XR_003305183.
LOC113218945	XR_003305183.
LOC113218945	XR_003305183.
LOC113218945	XR_003305183.
LOC102655794	XR_001703876.
LOC102654896	XR_001704008.
LOC102654896	XR_001704008.
LOC102654896	XR_001704008.
LOC102654896	XR_001704008.
LOC102654896	XR_001704008.
LOC102654896	XR_001704008.
LOC102654896	XR_001704008.
LOC102654896	XR_001704008.
LOC102654896	XR_001704008.
LOC102654896	XR_001704008.
LOC102654896	XR_001704008.
LOC102654732	XR_408448.
LOC102654732	XR_408448.
LOC102654732	XR_408448.
LOC102656871	XR_409135.
LOC102656871	XR_409135.
LOC102656871	XR_409135.
LOC102656871	XR_409135.
LOC102656871	XR_409135.
LOC102656871	XR_409135.
LOC102656871	XR_409135.
LOC102656871	XR_409135.
LOC102656871	XR_409135.
LOC102656871	XR_409135.
LOC102656871	XR_409135.
LOC102656871	XR_409135.
LOC107964909	XR_001704088.
LOC113218942	XR_003305177.
LOC102655099	XR_410012.
LOC113218920	XR_003305088.
LOC113218920	XR_003305088.
LOC113218920	XR_003305088.
LOC113218920	XR_003305088.
LOC113218944	XR_003305178.
LOC113218944	XR_003305178.
LOC107965007	XR_001704304.
LOC100576813	XR_003305358.
LOC113218979	XR_003305292.
LOC113218979	XR_003305292.
LOC100577266	XR_003305376.
LOC100577266	XR_003305376.
LOC100577266	XR_003305376.
LOC100577266	XR_003305376.
LOC100577266	XR_003305376.
LOC100577266	XR_003305376.
LOC100577266	XR_003305376.
LOC100577266	XR_003305376.
LOC100577266	XR_003305376.
LOC102656614	XR_003305296.
LOC102656614	XR_003305296.
LOC102654507	XR_001704279.
LOC102654507	XR_001704279.
LOC102654507	XR_001704279.
LOC102656338	XR_003305320.
LOC113218997	XR_003305350.
LOC107964972	XR_003305368.
LOC107964972	XR_003305368.
LOC113219035	XR_003305425.
LOC113219035	XR_003305425.
LOC107965105	XR_003305463.
LOC113219027	XR_003305383.
LOC113219027	XR_003305383.
LOC113219027	XR_003305383.
LOC107965073	XR_001704528.
LOC107965073	XR_001704528.
LOC107965073	XR_001704528.
LOC113219051	XR_003305489.
LOC113219051	XR_003305489.
LOC107965122	XR_003305488.
LOC100578841	XR_001704687.
LOC100578841	XR_001704687.
LOC100578841	XR_003305481.
LOC100578841	XR_003305481.
LOC100578841	XR_003305481.
LOC107965107	XR_001704609.
LOC107965107	XR_001704609.
LOC107965098	XR_001704591.
LOC100578455	XR_003305464.
LOC100578455	XR_003305464.
LOC102655698	XR_409564.
LOC102655698	XR_409564.
LOC107965062	XR_003305419.
LOC107965062	XR_003305419.
LOC107965062	XR_003305419.
LOC107965062	XR_003305419.
LOC107965062	XR_003305419.
LOC107965062	XR_003305419.
LOC107965062	XR_003305419.
LOC113219060	XR_003305522.
LOC113219060	XR_003305522.
LOC113219060	XR_003305522.
LOC113219060	XR_003305522.
LOC113219060	XR_003305522.
LOC113219060	XR_003305522.
LOC113219060	XR_003305522.
LOC113219060	XR_003305522.
LOC113219060	XR_003305522.
LOC113219060	XR_003305522.
LOC113219060	XR_003305522.
LOC113219060	XR_003305522.
LOC113219060	XR_003305522.
LOC113219060	XR_003305522.
LOC113219060	XR_003305522.
LOC113219060	XR_003305522.
LOC113219060	XR_003305522.
LOC113219060	XR_003305522.
LOC113219060	XR_003305522.
LOC113219060	XR_003305522.
LOC113219060	XR_003305522.
LOC102656106	XR_001704610.
LOC102656106	XR_001704610.
LOC102656106	XR_001704610.
LOC102656106	XR_001704610.
LOC102656106	XR_001704610.
LOC100576772	XR_120295.
LOC102656022	XR_003305487.
LOC102656022	XR_001704517.
LOC102654570	XR_001704622.
LOC107965076	XR_001704535.
LOC107965076	XR_001704535.
LOC102656717	XR_001705080.
LOC102656717	XR_001705080.
LOC102656634	XR_409934.
LOC408348	XR_001704781.
LOC408348	XR_001704781.
LOC408348	XR_001704781.
LOC408348	XR_001704781.
LOC408348	XR_001704781.
LOC113219104	XR_003305644.
LOC100576913	XR_120184.
LOC100576913	XR_120184.
LOC113219097	XR_003305633.
LOC102654628	XR_410552.
LOC102654628	XR_003305630.
LOC100578317	XR_003305653.
LOC107965194	XR_003305670.
LOC107965194	XR_003305670.
LOC107965194	XR_003305670.
LOC107965194	XR_003305670.
LOC107965194	XR_003305670.
LOC107965194	XR_003305670.
LOC113219098	XR_003305635.
LOC113219098	XR_003305635.
LOC113219098	XR_003305635.
LOC102654487	XR_003305565.
LOC102653972	XR_003305600.
LOC102653972	XR_003305600.
LOC100577737	XR_001705292.
LOC100578102	XR_001705211.
LOC100578102	XR_001705211.
LOC100578102	XR_001705211.
LOC100578102	XR_001705211.
LOC100578102	XR_001705211.
LOC100578102	XR_001705211.
LOC100578102	XR_001705211.
LOC100578102	XR_001705211.
LOC100578102	XR_001705211.
LOC100578102	XR_001705211.
LOC100578102	XR_001705211.
LOC113219153	XR_003305859.
LOC113219153	XR_003305859.
LOC113219153	XR_003305859.
LOC113219153	XR_003305859.
LOC113219153	XR_003305859.
LOC113219153	XR_003305859.
LOC113219153	XR_003305859.
LOC113219153	XR_003305859.
LOC113219153	XR_003305859.
LOC113219153	XR_003305859.
LOC113219153	XR_003305859.
LOC113219153	XR_003305859.
LOC113219153	XR_003305859.
LOC113219153	XR_003305859.
LOC113219153	XR_003305859.
LOC113219153	XR_003305859.
LOC113219153	XR_003305859.
LOC113219153	XR_003305859.
LOC113219153	XR_003305859.
LOC113219153	XR_003305859.
LOC113219153	XR_003305859.
LOC113219153	XR_003305859.
LOC113219153	XR_003305859.
LOC102656043	XR_409353.
LOC102656043	XR_409353.
LOC113219155	XR_003305868.
LOC113219155	XR_003305868.
LOC100576689	XR_003305865.
LOC107965387	XR_001705300.
LOC113219151	XR_003305856.
LOC102656601	XR_001705428.
LOC102656601	XR_001705428.
LOC107965826	XR_001706277.
LOC113219197	XR_003305959.
LOC113219197	XR_003305959.
LOC113219197	XR_003305959.
LOC727631	XR_001706384.
LOC727631	XR_001706384.
LOC727631	XR_001706384.
LOC727631	XR_001706384.
LOC727631	XR_001706384.
LOC102654236	XR_001705459.
LOC102654730	XR_003305939.
LOC102654730	XR_003305939.
LOC113218525	XR_001705313.
LOC113218525	XR_001705313.
LOC113218525	XR_001705313.
LOC113218525	XR_001705313.
LOC113218525	XR_001705313.
LOC100577428	XR_003305954.
LOC100577428	XR_003305954.
LOC107965406	XR_001705338.
LOC113219215	XR_003306000.
LOC113219215	XR_003306000.
LOC113219215	XR_003306000.
LOC102654690	XR_001705368.
LOC102654690	XR_001705368.
LOC102654690	XR_001705368.
LOC102654690	XR_001705368.
LOC102654690	XR_001705368.
LOC102654023	XR_003305977.
LOC102654023	XR_003305977.
LOC102654023	XR_003305977.
LOC102654023	XR_003305977.
LOC102654023	XR_003305977.
LOC102654023	XR_003305977.
LOC102654023	XR_003305977.
LOC113219201	XR_003305971.
LOC113219201	XR_003305971.
LOC113219183	XR_003305930.
LOC113219183	XR_003305930.
LOC113219183	XR_003305930.
LOC113219183	XR_003305930.
LOC113219183	XR_003305930.
LOC113219183	XR_003305930.
LOC113219183	XR_003305930.
LOC113219183	XR_003305930.
LOC113219183	XR_003305930.
LOC113219183	XR_003305930.
LOC113219183	XR_003305930.
LOC113219183	XR_003305930.
LOC113219183	XR_003305930.
LOC113219183	XR_003305930.
LOC113219183	XR_003305930.
LOC113219183	XR_003305930.
LOC113219183	XR_003305930.
LOC113219183	XR_003305930.
LOC113219183	XR_003305930.
LOC113219183	XR_003305930.
LOC102654557	XR_412368.
LOC113219224	XR_003306038.
LOC113219224	XR_003306038.
LOC113219224	XR_003306038.
LOC113219233	XR_003306059.
LOC113219233	XR_003306059.
LOC113219233	XR_003306059.
LOC113219233	XR_003306059.
LOC100577945	XR_001705518.
LOC100577945	XR_001705518.
LOC100577945	XR_001705518.
LOC100577945	XR_001705518.
LOC100577945	XR_001705518.
LOC100577945	XR_001705518.
LOC100577945	XR_001705518.
LOC100577945	XR_001705518.
LOC100577945	XR_001705518.
LOC100577945	XR_001705518.
LOC100577945	XR_001705518.
LOC100577945	XR_001705518.
LOC100577945	XR_001705518.
LOC100577945	XR_001705518.
LOC102654450	XR_003306085.
LOC107965550	XR_001705629.
LOC107965550	XR_001705629.
LOC107965550	XR_001705629.
LOC107965550	XR_001705629.
LOC107965550	XR_001705629.
LOC113219254	XR_003306126.
LOC113219254	XR_003306126.
LOC113219262	XR_003306141.
LOC113219262	XR_003306141.
LOC113219262	XR_003306141.
LOC102656563	XR_408967.
LOC102656563	XR_408967.
LOC102656563	XR_408967.
LOC102653594	XR_001705638.
LOC102653594	XR_001705638.
LOC102653594	XR_001705638.
LOC102656417	XR_003306212.
LOC113219293	XR_003306213.
LOC113219324	XR_003306336.
LOC113219300	XR_003306229.
LOC107965701	XR_001705992.
LOC102655707	XR_003306257.
LOC102655316	XR_003306249.
LOC102655316	XR_003306249.
LOC102655316	XR_003306249.
LOC102655509	XR_408305.
LOC113219303	XR_003306239.
LOC113219303	XR_003306239.
LOC100578474	XR_120113.
LOC100578474	XR_120113.
LOC113219353	XR_003306398.

## Sheet: LncRNA target genes
Accession	Start	Stop	Gene symbol	Strand	NCBI Gene ID	Name
NC_007070.3	6443680	6578471	LOC409807	minus	409807
NC_007070.3	6579491	6582898	LOC100578285	minus	100578285
NC_007070.3	6583575	6587863	LOC102655490	plus	102655490
NC_007070.3	6602867	6611091	LOC552187	minus	552187
NC_007070.3	13859835	13865963	LOC102656036	plus	102656036
NC_007070.3	13871475	13875983	LOC102656191	minus	102656191
NC_007070.3	13876532	13884090	LOC410723	plus	410723
NC_007070.3	13878640	13881855	LOC102655972	minus	102655972
NC_007070.3	13891841	13897037	LOC552166	minus	552166
NC_007070.3	18311855	18426591	LOC551558	minus	551558
NC_007070.3	18430498	18431538	LOC107965193	minus	107965193
NC_007070.3	18436131	18436202	TRNAM-CAU	plus	107966082
NC_007070.3	18440161	18441624	LOC107964033	plus	107964033
NC_007070.3	18442920	18444985	LOC102654380	minus	102654380
NC_007070.3	18514419	18520916	LOC551621	minus	551621	leucine rich repeat G protein coupled receptor
NC_007070.3	18522213	18526233	LOC724763	plus	724763
NC_007070.3	18529455	18537154	LOC409704	minus	409704
NC_007070.3	18591005	18678537	LOC102654698	minus	102654698
NC_007070.3	18597900	18607098	LOC107965240	minus	107965240
NC_007070.3	18678644	18932124	LOC724835	plus	724835
NC_007070.3	18701743	18701811	Mir3771	plus	100629067	microRNA 3771
NC_007070.3	18769094	18771351	LOC107965245	minus	107965245
NC_007070.3	18773601	18773910	LOC107965246	minus	107965246
NC_007070.3	18803098	18805276	LOC107965249	plus	107965249
NC_007070.3	18833034	18835613	LOC107965247	minus	107965247
NC_007070.3	22651203	22656830	LOC724239	minus	724239
NC_007070.3	22675191	22712019	LOC724196	plus	724196
NC_007070.3	22737820	22748980	LOC724146	minus	724146
NC_007070.3	22766922	22768326	LOC100577648	minus	100577648
NC_007070.3	22770043	22777786	LOC551837	minus	551837
NC_007070.3	22779515	22780402	LOC725981	plus	725981
NC_007070.3	22780792	22781382	LOC725947	minus	725947
NC_007070.3	22781846	22786532	LOC411927	plus	411927
NC_007070.3	22787217	22790924	LOC100577689	plus	100577689
NC_007070.3	22790717	22793015	LOC408569	minus	408569
NC_007070.3	22793574	22802200	LOC107966073	plus	107966073
NC_007070.3	22808492	22809600	LOC100578855	plus	100578855
NC_007070.3	22851453	22855027	LOC102655926	plus	102655926
NC_007070.3	22865654	23018344	LOC102655982	plus	102655982
NC_007070.3	22990647	23174197	LOC100578882	minus	100578882
NC_007070.3	23096913	23110091	LOC107964995	minus	107964995
NC_007070.3	23174223	23196878	LOC107964980	minus	107964980
NC_007070.3	23197204	23561195	LOC552142	plus	552142
NC_007070.3	23236662	23512129	LOC107964880	minus	107964880
NC_007070.3	27211390	27216481	LOC107965633	plus	107965633
NC_007070.3	27217542	27229520	LOC107965634	minus	107965634
NC_007070.3	27236822	27254106	LOC408607	minus	408607
NC_007070.3	27243454	27253169	LOC100576425	plus	100576425
NC_007070.3	27246955	27249290	LOC107965632	minus	107965632
NW_003378212.1	58197	58857	LOC102655454	minus	102655454
NC_007071.3	541652	564122	LOC412955	minus	412955
NC_007071.3	561850	565679	LOC102655291	plus	102655291
NC_007071.3	621118	727516	LOC102655235	minus	102655235
NC_007071.3	791900	814228	LOC107964064	minus	107964064
NC_007071.3	4851612	4857944	LOC107964103	minus	107964103
NC_007071.3	4858995	4868630	LOC408705	minus	408705
NC_007071.3	4869469	4874044	LOC551773	plus	551773
NC_007071.3	7453805	7496013	LOC412330	plus	412330
NC_007071.3	7535390	7535476	Mir6037	plus	104794335	microRNA 6037
NC_007071.3	7540938	7843763	LOC100578611	minus	100578611
NC_007071.3	7847460	7848792	LOC725089	minus	725089	cuticular protein
NC_007071.3	7854020	7855784	LOC100578514	plus	100578514
NC_007071.3	7861437	7864134	LOC725009	minus	725009
NC_007071.3	7864395	7867018	LOC408701	plus	408701
NC_007071.3	7875663	7876326	LOC100579019	plus	100579019
NC_007071.3	7882840	7963143	LOC107964050	plus	107964050
NC_007071.3	8066039	8091557	LOC107964051	minus	107964051
NC_007071.3	8106297	8441092	LOC102654348	minus	102654348
NC_007071.3	8241734	8243595	LOC408702	minus	408702
NC_007071.3	8441551	8442891	LOC102654386	plus	102654386
NC_007071.3	8478586	8494621	LOC107964052	minus	107964052
NC_007071.3	8702292	8712043	LOC107964101	minus	107964101
NC_007071.3	8712398	8713423	LOC102655632	plus	102655632
NC_007071.3	8734717	8764375	LOC100577255	plus	100577255
NC_007071.3	8742939	8743010	TRNAQ-UUG	plus	107964109
NC_007071.3	8749626	8749722	TRNAY-GUA	plus	107964121
NC_007071.3	8750290	8750361	TRNAQ-CUG	minus	107964115
NC_007071.3	8750453	8750524	TRNAQ-UUG	minus	107964116
NC_007071.3	8750616	8750687	TRNAQ-UUG	minus	107964117
NC_007071.3	8751244	8751315	TRNAQ-CUG	minus	107964118
NC_007071.3	8751401	8751472	TRNAQ-UUG	minus	107964119
NC_007071.3	8766690	8777359	LOC726987	plus	726987
NC_007071.3	8778889	8785579	LOC100578730	plus	100578730
NC_007071.3	8782310	8784960	LOC107964095	minus	107964095
NC_007071.3	8785692	8789379	LOC100576284	plus	100576284
NC_007071.3	8814492	8844602	LOC100577670	minus	100577670
NC_007071.3	8836295	8967762	LOC100577827	plus	100577827
NC_007071.3	8837307	8840389	LOC107964072	plus	107964072
NC_007071.3	8859183	8867519	LOC107964075	plus	107964075
NC_007071.3	8890044	8898319	LOC107964073	plus	107964073
NC_007071.3	8899136	8902847	LOC107964074	plus	107964074
NC_007071.3	8944164	8950907	LOC107964004	plus	107964004
NC_007071.3	8998888	9115123	LOC102656216	minus	102656216
NC_007071.3	9017337	9025405	LOC107964100	minus	107964100
NC_007071.3	8814492	8844602	LOC100577670	minus	100577670
NC_007071.3	8836295	8967762	LOC100577827	plus	100577827
NC_007071.3	8837307	8840389	LOC107964072	plus	107964072
NC_007071.3	14705714	14717978	LOC408660	minus	408660
NC_007071.3	14721550	14738918	LOC551688	minus	551688
NC_007071.3	14759023	14767172	LOC724852	plus	724852
NC_007071.3	14768447	14850303	LOC102654200	plus	102654200
NC_007071.3	14805984	14816415	LOC102654174	minus	102654174
NC_007071.3	14812909	14814135	LOC102654142	minus	102654142
NC_007071.3	14854893	14855622	LOC102654309	plus	102654309
NC_007071.3	14863339	14865183	LOC410812	plus	410812
NC_007071.3	14866409	14871468	LOC410811	minus	410811
NC_007071.3	14872026	14873437	LOC102656412	minus	102656412
NC_007071.3	14873654	14874325	LOC725059	plus	725059
NC_007071.3	14874484	14902128	LOC725091	minus	725091
NC_007071.3	14907231	14913976	LOC107966116	minus	107966116
NC_007071.3	14768447	14850303	LOC102654200	plus	102654200
NC_007071.3	14805984	14816415	LOC102654174	minus	102654174
NC_007071.3	14812909	14814135	LOC102654142	minus	102654142
NW_003378236.1	3103	5663	LOC100577185	plus	100577185
NW_003378236.1	31283	34616	LOC102654766	plus	102654766
NC_007072.3	653459	716626	LOC100577971	plus	100577971
NC_007072.3	667555	679321	LOC107964011	minus	107964011
NC_007072.3	689330	796388	LOC100577932	minus	100577932
NC_007072.3	736742	736814	TRNAV-AAC	plus	107964239
NC_007072.3	754439	754511	TRNAV-AAC	plus	107964249
NC_007072.3	814458	819748	LOC107964185	minus	107964185
NC_007072.3	819894	822104	LOC724509	plus	724509
NC_007072.3	822376	823306	LOC102653952	minus	102653952
NC_007072.3	823731	825391	LOC412708	plus	412708
NC_007072.3	828354	830658	LOC552139	minus	552139
NC_007072.3	832380	842696	LOC100577228	plus	100577228
NC_007072.3	996911	999515	LOC552022	minus	552022
NC_007072.3	999726	999798	TRNAM-CAU	plus	107964250
NC_007072.3	1004313	1006642	LOC413391	minus	413391
NC_007072.3	1011872	1018876	LOC100577538	plus	100577538
NC_007072.3	1020372	1022897	LOC100576953	minus	100576953
NC_007072.3	1023214	1026087	LOC413390	plus	413390
NC_007072.3	1026196	1031944	LOC413389	plus	413389
NC_007072.3	3000486	3029170	LOC102655011	plus	102655011
NC_007072.3	3019420	3029252	LOC100577303	minus	100577303
NC_007072.3	3030068	3034207	LOC107964192	plus	107964192
NC_007072.3	3035754	3047040	LOC413874	minus	413874
NC_007072.3	3047312	3055794	LOC100577327	plus	100577327
NC_007072.3	2851912	2854046	LOC102654260	minus	102654260
NC_007072.3	2854541	2858960	LOC102654314	minus	102654314
NC_007072.3	2859403	2860499	LOC410964	plus	410964
NC_007072.3	2860547	2865597	LOC410965	minus	410965
NC_007072.3	2863935	2865771	LOC100576737	plus	100576737
NC_007072.3	2866720	2896644	LOC408754	plus	408754
NC_007072.3	2870101	2876634	LOC100576853	minus	100576853
NC_007072.3	2879075	2882174	LOC494507	minus	494507
NC_007072.3	2883842	2885546	LOC107964204	minus	107964204
NC_007072.3	2885294	2888875	LOC102654815	plus	102654815
NC_007072.3	2890043	2891615	LOC107964015	minus	107964015
NC_007072.3	2893396	2898541	LOC408755	minus	408755
NC_007072.3	2906048	2909303	LOC107964018	plus	107964018
NC_007072.3	2910299	2940591	LOC100577162	plus	100577162
NC_007072.3	2913422	3000092	LOC100577278	minus	100577278
NC_007072.3	2956900	2991811	LOC725590	plus	725590
NC_007072.3	3000486	3029170	LOC102655011	plus	102655011
NC_007072.3	3019420	3029252	LOC100577303	minus	100577303
NC_007072.3	3030068	3034207	LOC107964192	plus	107964192
NC_007072.3	3035754	3047040	LOC413874	minus	413874
NC_007072.3	3047312	3055794	LOC100577327	plus	100577327
NC_007072.3	3056865	3063235	LOC102655377	plus	102655377
NC_007072.3	5885864	6067685	LOC410956	plus	410956
NC_007072.3	6071458	6080787	LOC102653931	minus	102653931
NC_007072.3	6088921	6090067	LOC102653853	minus	102653853
NC_007074.3	1284550	1312325	LOC411059	minus	411059
NC_007074.3	1306558	1307683	LOC102654853	minus	102654853
NC_007074.3	1312494	1323398	LOC411060	plus	411060
NC_007074.3	1326509	1329735	LOC724513	plus	724513
NC_007074.3	1331135	1333980	LOC724560	plus	724560
NC_007074.3	1335249	1336892	LOC107964460	minus	107964460
NC_007074.3	1338686	1382567	LOC724450	minus	724450
NC_007074.3	1344581	1347026	LOC102655134	plus	102655134
NC_007074.3	1417946	1631348	LOC102655600	minus	102655600
NC_007074.3	1422815	1432971	LOC102655560	plus	102655560
NC_007074.3	1439160	1439246	Mir3729	minus	100629042	microRNA 3729
NC_007074.3	1464394	1466590	LOC107964450	plus	107964450
NC_007074.3	1512501	1514429	LOC102655495	minus	102655495
NC_007074.3	1592509	1595019	LOC107964448	plus	107964448
NC_007074.3	1597963	1604880	LOC107964447	plus	107964447
NC_007074.3	1640469	1651788	LOC411809	minus	411809
NC_007074.3	1651751	1652115	LOC107964449	plus	107964449
NC_007074.3	1653528	1657001	LOC412119	plus	412119
NC_007074.3	1657295	1658314	LOC727156	minus	727156
NC_007074.3	1658538	1661512	LOC725492	plus	725492
NC_007074.3	1662287	1677899	LOC409414	plus	409414
NC_007074.3	1680814	1683273	LOC100576359	minus	100576359
NC_007074.3	1742872	2084061	Nrx-1	minus	724217	neurexin 1
NC_007074.3	1748467	1749401	LOC406145	plus	406145
NC_007074.3	1752119	1754141	LOC102655788	plus	102655788
NC_037638.1	649937	702409	LOC100577692	minus	100577692
NC_037638.1	688496	736978	LOC107965716	plus	107965716
NC_007074.3	1284550	1312325	LOC411059	minus	411059
NC_007074.3	1306558	1307683	LOC102654853	minus	102654853
NC_007074.3	1312494	1323398	LOC411060	plus	411060
NC_007074.3	1326509	1329735	LOC724513	plus	724513
NC_007074.3	1331135	1333980	LOC724560	plus	724560
NC_007074.3	1335249	1336892	LOC107964460	minus	107964460
NC_007074.3	1338686	1382567	LOC724450	minus	724450
NC_007074.3	1344581	1347026	LOC102655134	plus	102655134
NC_007074.3	1417946	1631348	LOC102655600	minus	102655600
NC_007074.3	1422815	1432971	LOC102655560	plus	102655560
NC_007074.3	1439160	1439246	Mir3729	minus	100629042	microRNA 3729
NC_007074.3	1464394	1466590	LOC107964450	plus	107964450
NC_007074.3	1512501	1514429	LOC102655495	minus	102655495
NC_007074.3	1592509	1595019	LOC107964448	plus	107964448
NC_007074.3	1597963	1604880	LOC107964447	plus	107964447
NC_007074.3	1640469	1651788	LOC411809	minus	411809
NC_007074.3	1651751	1652115	LOC107964449	plus	107964449
NC_007074.3	1653528	1657001	LOC412119	plus	412119
NC_007074.3	1657295	1658314	LOC727156	minus	727156
NC_007074.3	1658538	1661512	LOC725492	plus	725492
NC_007074.3	1662287	1677899	LOC409414	plus	409414
NC_007074.3	1680814	1683273	LOC100576359	minus	100576359
NC_007074.3	1742872	2084061	Nrx-1	minus	724217	neurexin 1
NC_007074.3	1748467	1749401	LOC406145	plus	406145
NC_007074.3	1752119	1754141	LOC102655788	plus	102655788
NC_007074.3	4795532	4801394	LOC100578444	minus	100578444
NC_007074.3	4841195	4843677	LOC107964425	plus	107964425
NC_007074.3	4853968	4854920	LOC107964426	minus	107964426
NC_007075.3	9504352	9506498	LOC100576304	plus	100576304
NC_007075.3	9523542	9677568	LOC100576868	minus	100576868
NC_007075.3	9525305	9544878	LOC100576517	plus	100576517
NC_007075.3	9554769	9887668	LOC408884	plus	408884
NC_007075.3	8348044	8469768	LOC408890	minus	408890
NC_007075.3	8475799	8479451	LOC107964552	minus	107964552
NC_007075.3	8484339	8503783	LOC100578830	plus	100578830
NC_007075.3	8513548	8600468	LOC100578777	plus	100578777
NC_007074.3	4795532	4801394	LOC100578444	minus	100578444
NC_007074.3	4841195	4843677	LOC107964425	plus	107964425
NC_007074.3	4853968	4854920	LOC107964426	minus	107964426
NC_007075.3	8348044	8469768	LOC408890	minus	408890
NC_007075.3	8475799	8479451	LOC107964552	minus	107964552
NC_007075.3	8484339	8503783	LOC100578830	plus	100578830
NC_007075.3	8513548	8600468	LOC100578777	plus	100578777
NC_007075.3	8600474	8611718	LOC102653664	minus	102653664
NC_007075.3	8614289	8672904	LOC411175	minus	411175
NC_007075.3	4229185	4232492	LOC102654170	minus	102654170
NC_007075.3	4232774	4241398	LOC102654110	minus	102654110
NC_007075.3	4243896	4251554	LOC102654052	minus	102654052
NC_007075.3	1024206	1029124	LOC724825	plus	724825
NC_007075.3	1087377	1284254	Abscam	plus	409817	Dscam family member AbsCAM
NC_007074.3	13481933	13485615	LOC100578893	plus	100578893
NC_007074.3	13485226	13486696	LOC552741	minus	552741
NC_007074.3	13487711	13490928	LOC409141	plus	409141
NC_007074.3	13497080	13504675	sGCbeta-3	plus	411635	soluble guanylyl cyclase beta-3
NC_007074.3	13505138	13507058	LOC100576522	plus	100576522
NC_007074.3	13508390	13517287	LOC102656864	minus	102656864
NC_007074.3	13509679	13511601	LOC100576434	plus	100576434
NC_007074.3	13513238	13513371	Mir3732	minus	100629045	microRNA 3732
NC_007074.3	13520987	13522031	LOC100576207	minus	100576207
NC_007074.3	13526086	13528917	LOC100578632	plus	100578632
NC_007074.3	13529421	13537119	LOC725215	minus	725215
NC_007074.3	13534440	13536974	LOC102656766	plus	102656766
NC_007074.3	13542574	13549656	LOC100578835	minus	100578835
NC_007074.3	13549844	13554450	LOC100577646	plus	100577646
NC_007074.3	13554784	13559268	LOC100577107	plus	100577107
NC_007074.3	13560733	13564533	LOC107964517	plus	107964517
NC_007074.3	13471654	13472933	LOC410075	plus	410075
NC_007074.3	13477985	13478926	LOC725404	plus	725404
NC_007074.3	13481933	13485615	LOC100578893	plus	100578893
NC_007074.3	13485226	13486696	LOC552741	minus	552741
NC_007074.3	13487711	13490928	LOC409141	plus	409141
NC_007074.3	13497080	13504675	sGCbeta-3	plus	411635	soluble guanylyl cyclase beta-3
NC_007074.3	13505138	13507058	LOC100576522	plus	100576522
NC_007074.3	13508390	13517287	LOC102656864	minus	102656864
NC_007074.3	13509679	13511601	LOC100576434	plus	100576434
NC_007074.3	13513238	13513371	Mir3732	minus	100629045	microRNA 3732
NC_007074.3	13520987	13522031	LOC100576207	minus	100576207
NC_007074.3	13526086	13528917	LOC100578632	plus	100578632
NC_007074.3	13529421	13537119	LOC725215	minus	725215
NC_007074.3	13534440	13536974	LOC102656766	plus	102656766
NC_007074.3	13542574	13549656	LOC100578835	minus	100578835
NC_007074.3	13549844	13554450	LOC100577646	plus	100577646
NC_007074.3	13554784	13559268	LOC100577107	plus	100577107
NC_007074.3	13101520	13226832	LOC408865	minus	408865
NC_007074.3	13230390	13232477	LOC107964478	minus	107964478
NC_007074.3	13234508	13240871	LOC100578678	minus	100578678
NC_007074.3	13247101	13260104	LOC413063	minus	413063
NC_007074.3	13263159	13268842	LOC412303	minus	412303
NC_007074.3	7965293	7974085	LOC100577164	plus	100577164
NC_007074.3	7984133	8469932	LOC552079	minus	552079
NC_007073.3	10503480	10506925	LOC408794	minus	408794
NC_007073.3	10507158	10530503	LOC408793	plus	408793
NC_007073.3	10530336	10543448	LOC102655676	minus	102655676
NC_007073.3	10532413	10532502	Mir305	minus	732507	microRNA 305
NC_007073.3	10532636	10532735	Mir275	minus	100315663	microRNA 275
NC_007073.3	10550300	10551168	LOC102655817	plus	102655817
NC_007073.3	10552507	10558109	LOC726159	minus	726159
NC_007073.3	10557695	10559426	LOC726132	plus	726132
NC_007073.3	10559473	10560525	LOC411515	minus	411515
NC_007073.3	10561635	10569110	LOC551774	plus	551774
NC_007073.3	10562054	10565321	LOC107964291	plus	107964291
NC_007073.3	6027859	6109316	LOC102654975	minus	102654975
NC_007073.3	6066989	6077769	LOC107964293	minus	107964293
NC_007073.3	6109326	6209671	LOC100576283	plus	100576283
NC_007073.3	6216697	6336743	LOC102655177	minus	102655177
NC_007073.3	2226980	2299820	LOC102654745	plus	102654745
NC_007073.3	2311961	2315695	LOC727085	minus	727085
NC_007073.3	2323315	2329177	LOC102654720	minus	102654720
NC_007073.3	2329338	2338539	LOC102654688	minus	102654688
NC_007073.3	2363473	2365737	LOC102655315	plus	102655315
NC_007073.3	2378043	2379323	LOC408819	plus	408819
NC_007073.3	2710934	2757839	LOC413669	plus	413669
NC_007073.3	2760357	2761739	LOC551085	minus	551085
NC_007073.3	2762031	2763867	LOC411533	minus	411533
NC_007073.3	2765299	2766817	LOC100576765	plus	100576765
NC_007073.3	2767016	2768467	LOC551173	plus	551173
NC_007073.3	2767721	2775400	LOC726826	plus	726826
NC_007073.3	2769311	2771438	LOC411531	minus	411531
NC_007073.3	2776126	2780596	LOC411529	plus	411529
NC_007073.3	2781553	2787914	LOC102653946	plus	102653946
NC_007073.3	2787977	2789466	LOC107964264	minus	107964264
NC_007073.3	2789569	2790490	LOC107964263	plus	107964263
NC_007073.3	2792539	2796776	LOC102654259	plus	102654259
NC_007073.3	2795054	2828949	LOC107964016	minus	107964016
NC_007073.3	2797270	2850108	LOC100578989	minus	100578989
NC_007073.3	2821068	2960645	LOC726761	plus	726761
NC_007073.3	712892	717696	LOC102653628	minus	102653628
NC_007073.3	727152	727669	LOC107964358	plus	107964358
NC_007073.3	729510	735583	LOC102653803	minus	102653803
NC_007072.3	10929614	10972251	LOC410922	plus	410922
NC_007072.3	10944536	10964482	LOC102654870	minus	102654870
NC_007072.3	10946677	10949430	LOC107964210	minus	107964210
NC_007072.3	10955334	10956928	LOC102654960	minus	102654960
NC_007072.3	10991630	10992862	LOC102654417	plus	102654417
NC_007072.3	11030727	11033159	LOC107964137	plus	107964137
NC_007072.3	11037290	11037368	Mir6042	minus	104796781	microRNA 6042
NC_007072.3	11037290	11037368	Mir6042	minus	104796781	microRNA 6042
NC_007072.3	11057171	11059761	LOC100577890	plus	100577890
NC_007072.3	11059898	11063036	LOC408732	minus	408732
NC_007072.3	11062341	11068393	LOC724811	plus	724811
NC_007072.3	11063310	11064692	LOC100578530	minus	100578530
NC_007072.3	11068202	11070283	LOC551347	minus	551347
NC_007072.3	11070888	11111727	LOC724886	plus	724886	uncharacterized LOC724886
NC_007072.3	11074338	11076091	LOC107964136	plus	107964136
NC_007072.3	8534841	8585440	LOC726252	minus	726252
NC_007072.3	8575347	8634002	LOC107964195	plus	107964195
NC_007072.3	8599899	8605767	LOC107964194	minus	107964194
NC_007072.3	8626954	8642709	LOC107964193	minus	107964193
NC_007072.3	8638709	8645870	LOC100576419	plus	100576419
NC_007072.3	8675887	8750188	LOC102656223	plus	102656223
NC_007072.3	7769410	8015727	LOC725699	plus	725699
NC_007072.3	7918473	7921688	LOC102654809	minus	102654809
NC_007072.3	7969149	7969270	Mir3722	plus	100629016	microRNA 3722
NC_007072.3	4709512	4780435	LOC412883	plus	412883
NC_007072.3	4741881	4741968	Mir3717	minus	100628996	microRNA 3717
NC_007072.3	4789213	4793034	LOC107964180	plus	107964180
NC_007072.3	4793155	4802615	LOC107964182	plus	107964182
NC_007072.3	4799701	4837016	LOC107964181	minus	107964181
NC_007072.3	4805697	4831202	LOC550964	plus	550964
NC_007072.3	4836915	4902632	LOC724603	plus	724603
NC_007072.3	4903126	4904035	LOC551042	minus	551042
NC_007072.3	4904669	4907116	LOC409653	plus	409653
NC_007072.3	4907626	5017696	LOC551170	minus	551170
NC_007075.3	7920145	8135502	LOC102656647	plus	102656647
NC_007075.3	8131508	8165421	LOC100576183	minus	100576183
NC_007075.3	8167752	8186024	LOC411176	plus	411176
NC_007075.3	8183962	8187891	LOC107964582	minus	107964582
NC_007075.3	8187869	8192366	LOC107964583	plus	107964583
NC_007075.3	18201589	18312651	LOC551460	plus	551460
NC_007075.3	18321171	18339436	LOC408869	minus	408869
NC_007075.3	18327707	18329071	LOC107964612	minus	107964612
NC_007075.3	18339874	18341346	LOC726163	plus	726163
NC_007075.3	18340965	18343920	LOC411140	minus	411140
NC_007075.3	18344193	18349730	LOC726133	minus	726133
NC_007075.3	18352957	18353531	LOC102655556	minus	102655556
NC_007075.3	18353622	18362056	LOC100578659	plus	100578659
NC_007075.3	18356931	18368451	LOC725914	minus	725914
NC_007075.3	18371686	18374513	LOC102655494	minus	102655494
NC_007075.3	18374434	18376886	LOC107964013	plus	107964013
NC_007075.3	18377205	18378533	LOC107964654	minus	107964654
NC_007075.3	18380890	18385675	LOC100578804	plus	100578804
NC_007075.3	18385758	18388297	LOC102655611	minus	102655611
NC_007075.3	18391263	18392705	LOC725801	plus	725801
NC_007075.3	18392906	18398116	LOC409986	minus	409986
NC_007075.3	18398568	18400494	LOC552362	minus	552362
NC_007075.3	18401655	18405911	LOC725935	plus	725935
NC_007075.3	18411773	18414006	LOC725965	plus	725965
NC_007075.3	17099331	17105050	LOC413356	plus	413356
NC_007075.3	17105470	17144115	LOC550930	plus	550930
NC_007075.3	17124843	17126838	LOC107964608	minus	107964608
NC_007075.3	17128768	17131598	LOC102655018	minus	102655018
NC_007075.3	17165839	17166694	LOC107964682	plus	107964682
NC_007075.3	17166921	17168565	LOC107964533	minus	107964533
NC_007075.3	17176424	17177138	LOC102655252	minus	102655252
NC_007075.3	17179946	17196915	LOC107964673	minus	107964673
NC_007075.3	17182832	17184067	LOC102655312	plus	102655312
NC_007075.3	17200440	17268416	LOC411670	plus	411670
NC_007075.3	17229447	17230323	LOC107964625	minus	107964625
NC_007075.3	17105470	17144115	LOC550930	plus	550930
NC_007075.3	17124843	17126838	LOC107964608	minus	107964608
NC_007075.3	17128768	17131598	LOC102655018	minus	102655018
NC_007075.3	17165839	17166694	LOC107964682	plus	107964682
NC_007075.3	17166921	17168565	LOC107964533	minus	107964533
NC_007075.3	17176424	17177138	LOC102655252	minus	102655252
NC_007075.3	17179946	17196915	LOC107964673	minus	107964673
NC_007075.3	17182832	17184067	LOC102655312	plus	102655312
NC_007075.3	17200440	17268416	LOC411670	plus	411670
NC_007075.3	17229447	17230323	LOC107964625	minus	107964625
NC_007075.3	16062826	16072175	LOC725130	plus	725130
NC_007075.3	16063234	16067602	LOC100577919	minus	100577919
NC_007075.3	16077647	16083590	LOC550689	plus	550689
NC_007075.3	16085257	16087977	LOC551371	plus	551371
NC_007075.3	16089168	16093418	LOC100577958	plus	100577958
NC_007075.3	16096326	16098519	LOC550969	plus	550969
NC_007075.3	16100358	16106005	LOC408871	plus	408871
NC_007075.3	16111888	16137245	LOC107964660	minus	107964660
NC_007075.3	16112336	16115236	LOC107964659	plus	107964659
NC_007075.3	16120271	16120818	LOC100577532	plus	100577532
NC_007075.3	16127276	16128990	LOC107964662	plus	107964662
NC_007075.3	16129201	16130164	LOC100577592	plus	100577592
NC_007075.3	16130168	16131096	LOC107964663	plus	107964663
NC_007075.3	16154656	16160616	LOC102656753	plus	102656753
NC_007075.3	16163153	16174937	LOC107964661	minus	107964661
NC_007075.3	16176210	16176293	TRNAL-UAA	minus	107964694
NC_007075.3	15047294	15061756	LOC107964545	plus	107964545
NC_007075.3	15082895	15084575	LOC102654995	minus	102654995
NC_007075.3	15085387	15114002	LOC102655870	plus	102655870
NC_007075.3	15099505	15179950	LOC100577636	minus	100577636
NC_007075.3	5763867	5770356	LOC102654138	minus	102654138
NC_007075.3	5771709	5776201	LOC724309	plus	724309
NC_007075.3	5775700	5779231	LOC724390	minus	724390
NC_007075.3	5796999	5799053	LOC107964645	minus	107964645
NC_007075.3	5810739	5812780	LOC100577698	minus	100577698
NC_007075.3	5816876	5817924	LOC102653910	minus	102653910
NC_007075.3	5823128	5828121	LOC102653821	minus	102653821
NC_007075.3	5832872	5834521	LOC107964527	plus	107964527
NC_007075.3	5836909	5838847	LOC107964689	plus	107964689
NC_007075.3	5810739	5812780	LOC100577698	minus	100577698
NC_007075.3	5816876	5817924	LOC102653910	minus	102653910
NC_007075.3	5823128	5828121	LOC102653821	minus	102653821
NC_007075.3	5832872	5834521	LOC107964527	plus	107964527
NC_007075.3	5836909	5838847	LOC107964689	plus	107964689
NC_007075.3	5844498	5846344	LOC102653733	minus	102653733
NC_007075.3	5846360	5848249	LOC107964690	minus	107964690
NC_007075.3	5854173	5855788	LOC107964674	plus	107964674
NC_007075.3	5870601	5872378	LOC102653634	minus	102653634
NC_007075.3	5872600	5874957	LOC102653661	minus	102653661
NC_007075.3	5836909	5838847	LOC107964689	plus	107964689
NC_007075.3	5844498	5846344	LOC102653733	minus	102653733
NC_007075.3	5846360	5848249	LOC107964690	minus	107964690
NC_007075.3	5854173	5855788	LOC107964674	plus	107964674
NC_007075.3	5870601	5872378	LOC102653634	minus	102653634
NC_007075.3	5872600	5874957	LOC102653661	minus	102653661
NC_007075.3	5882252	5884501	LOC107964675	minus	107964675
NC_007075.3	5892739	5897193	LOC107964676	minus	107964676
NC_007075.3	5832872	5834521	LOC107964527	plus	107964527
NC_007075.3	5836909	5838847	LOC107964689	plus	107964689
NC_007075.3	5844498	5846344	LOC102653733	minus	102653733
NC_007075.3	5846360	5848249	LOC107964690	minus	107964690
NC_007075.3	5854173	5855788	LOC107964674	plus	107964674
NC_007075.3	5870601	5872378	LOC102653634	minus	102653634
NC_007075.3	5872600	5874957	LOC102653661	minus	102653661
NC_007075.3	5882252	5884501	LOC107964675	minus	107964675
NC_007075.3	5892739	5897193	LOC107964676	minus	107964676
NC_007075.3	5854173	5855788	LOC107964674	plus	107964674
NC_007075.3	5870601	5872378	LOC102653634	minus	102653634
NC_007075.3	5872600	5874957	LOC102653661	minus	102653661
NC_007075.3	5882252	5884501	LOC107964675	minus	107964675
NC_007075.3	5892739	5897193	LOC107964676	minus	107964676
NC_007075.3	5919569	5923154	LOC107963964	minus	107963964
NC_007075.3	5924304	5930409	LOC551760	plus	551760
NC_007075.3	11412216	11600255	LOC100576573	minus	100576573
NC_007075.3	11482809	11559602	LOC551803	plus	551803
NC_007075.3	11582874	11584693	LOC102653737	plus	102653737
NC_007077.3	3649429	3655734	LOC100576096	plus	100576096
NC_007077.3	3654971	3657155	LOC413184	minus	413184
NC_007077.3	3659123	3708790	LOC102654896	minus	102654896
NC_007077.3	3679397	3681274	LOC102654932	minus	102654932
NC_007077.3	3699064	3705954	LOC107964865	plus	107964865
NC_007077.3	3709079	3727716	LOC100576478	plus	100576478
NC_007077.3	3716293	3750854	LOC102654732	minus	102654732
NC_007077.3	3749350	3751480	LOC107964864	plus	107964864
NC_007077.3	3751903	3754340	LOC102655053	minus	102655053
NC_007077.3	3754918	3800924	LOC413183	plus	413183
NC_007077.3	3790816	3792107	LOC107964863	plus	107964863
NC_007077.3	3802119	3807014	LOC107964899	minus	107964899
NC_007077.3	3810343	3833065	LOC412128	minus	412128
NC_007077.3	3616224	3647536	LOC413185	minus	413185
NC_007077.3	3643282	3645537	LOC102654154	plus	102654154
NC_007077.3	3649429	3655734	LOC100576096	plus	100576096
NC_007077.3	3654971	3657155	LOC413184	minus	413184
NC_007077.3	3659123	3708790	LOC102654896	minus	102654896
NC_007077.3	3679397	3681274	LOC102654932	minus	102654932
NC_007077.3	3699064	3705954	LOC107964865	plus	107964865
NC_007077.3	3709079	3727716	LOC100576478	plus	100576478
NC_007077.3	3716293	3750854	LOC102654732	minus	102654732
NC_007077.3	3230260	3322581	LOC408958	plus	408958
NC_007077.3	3325474	3329398	LOC102655855	minus	102655855
NC_007077.3	3329746	3336555	LOC107964821	plus	107964821
NC_007077.3	3332000	3337859	LOC102655794	minus	102655794
NC_007077.3	3337946	3342746	LOC107964820	plus	107964820
NC_007077.3	3345163	3347529	LOC100578572	plus	100578572
NC_007077.3	3348016	3362727	LOC100578589	plus	100578589
NC_007077.3	3373251	3416034	LOC100578051	plus	100578051
NC_007077.3	2869761	2877550	LOC411240	plus	411240
NC_007077.3	2877884	2881032	LOC411775	minus	411775
NC_007077.3	2881404	2883611	LOC411774	plus	411774
NC_007077.3	2883597	2887652	LOC409197	minus	409197
NC_007077.3	2884455	2887390	LOC725670	plus	725670
NC_007077.3	2888492	2899779	LOC413664	plus	413664
NC_007077.3	2888777	2905247	LOC410018	minus	410018
NC_007077.3	2906499	2908329	LOC410017	plus	410017
NC_007077.3	2908489	2915089	LOC413663	plus	413663
NC_007077.3	2914630	2917960	LOC725483	minus	725483
NC_007077.3	2918671	2919982	LOC551833	plus	551833
NC_007077.3	2919765	2922515	LOC725438	minus	725438
NC_007077.3	2923790	2928407	LOC551780	plus	551780
NC_007077.3	2932101	2939498	LOC102655052	minus	102655052
NC_007077.3	2933248	2934717	LOC107964885	plus	107964885
NC_007077.3	2940148	2943503	LOC102655080	plus	102655080
NC_007077.3	2945938	2953286	LOC107964886	minus	107964886
NC_007077.3	2946885	2952642	LOC725331	plus	725331
NC_007077.3	2955518	2966428	LOC551717	minus	551717
NC_007076.3	11994183	12329928	LOC100577159	minus	100577159
NC_007076.3	12047733	12326179	LOC412818	plus	412818
NC_007076.3	12338586	12340077	LOC107964779	minus	107964779
NC_007076.3	12340107	12357995	LOC102656862	minus	102656862
NC_007076.3	12358212	12362015	LOC725966	plus	725966
NC_007076.3	12368486	12370138	LOC100577018	minus	100577018
NC_007076.3	12370276	12375651	LOC100576987	plus	100576987
NC_007076.3	12382103	12388988	LOC102656729	plus	102656729
NC_007076.3	12390229	12393452	LOC102656697	plus	102656697
NC_007076.3	12396765	12402006	LOC726050	plus	726050
NC_007076.3	12404988	12411277	LOC412817	plus	412817
NC_007076.3	12412675	12425772	LOC551461	plus	551461
NC_007076.3	12427415	12429886	LOC412816	plus	412816
NC_007076.3	12430829	12431925	LOC726164	plus	726164
NC_007076.3	12432392	12437966	LOC551337	minus	551337
NC_007076.3	10573442	10695858	LOC411212	plus	411212
NC_007076.3	10687259	10803353	LOC102654113	minus	102654113
NC_007076.3	10803522	10940983	LOC411201	plus	411201
NC_007076.3	10874467	10879994	LOC107964740	minus	107964740
NC_007076.3	9466826	9514993	LOC551898	minus	551898
NC_007076.3	9495981	9498561	LOC100577156	plus	100577156
NC_007076.3	9500937	9504763	LOC100577235	plus	100577235
NC_007076.3	9516221	9519603	LOC408925	plus	408925
NC_007076.3	9519443	9520799	LOC411215	minus	411215
NC_007076.3	9521450	9609208	LOC107964726	plus	107964726
NC_007076.3	9537545	9541290	LOC102656777	minus	102656777
NC_007076.3	9558568	10462861	LOC725329	minus	725329
NC_007076.3	9610049	9708711	LOC102656376	plus	102656376
NC_007076.3	2962825	2971064	LOC100577997	plus	100577997
NC_007076.3	2973730	2985523	LOC413384	minus	413384
NC_007076.3	2985980	3006964	LOC413383	minus	413383
NC_007076.3	3014343	3021474	LOC100576841	minus	100576841
NC_007076.3	1583540	1662169	LOC411586	plus	411586
NC_007076.3	1641453	1644945	LOC107964753	plus	107964753
NC_007076.3	1676530	1678208	LOC102654560	plus	102654560
NC_007076.3	1687610	1694159	LOC102654592	plus	102654592
NC_007076.3	1699430	1709265	Nipped-B	minus	724978	nipped-B protein
NC_007076.3	1709791	1756100	LOC411234	plus	411234
NC_007076.3	770186	776261	LOC413152	plus	413152
NC_007076.3	780744	788364	LOC102653847	plus	102653847
NC_007076.3	790492	794176	LOC107964721	plus	107964721
NC_007076.3	803341	813974	LOC100577417	plus	100577417
NC_007076.3	853726	893123	LOC100577275	plus	100577275
NC_007076.3	902775	999824	LOC726842	plus	726842
NC_007076.3	959757	988479	LOC107964722	minus	107964722
NC_007076.3	1007668	1009650	LOC102654105	plus	102654105
NC_007076.3	1013572	1043513	LOC102656917	plus	102656917
NC_007076.3	1030940	1031809	LOC107964008	plus	107964008
NC_007076.3	1078814	1141632	LOC411185	plus	411185
NC_007075.3	9455302	9457108	LOC102655930	minus	102655930
NC_007075.3	9457327	9462882	LOC107964687	minus	107964687
NC_007075.3	9462642	9465187	LOC107964688	plus	107964688
NC_007075.3	9467011	9470502	LOC100576331	plus	100576331
NC_007075.3	9504352	9506498	LOC100576304	plus	100576304
NC_007075.3	9523542	9677568	LOC100576868	minus	100576868
NC_007075.3	9525305	9544878	LOC100576517	plus	100576517
NC_007075.3	9554769	9887668	LOC408884	plus	408884
Accession	Start	Stop	Gene symbol	Strand	NCBI Gene ID	Name
NC_007079.3	1295601	1303384	LOC107965105	minus	107965105
NC_007078.3	9790120	9792126	LOC411293	plus	411293
NC_007078.3	9791789	9794184	LOC411294	minus	411294
NC_007078.3	9794561	9796450	LOC411295	minus	411295
NC_007078.3	9797423	9799686	LOC408980	minus	408980
NC_007078.3	9799854	9821912	LOC408981	plus	408981
NC_007078.3	9822502	9823526	LOC726721	minus	726721
NC_007078.3	9823943	9825909	LOC408982	plus	408982
NC_007078.3	9825396	9830093	LOC408983	minus	408983
NC_007078.3	9830857	9837745	LOC100577196	plus	100577196
NC_007078.3	9837101	9843009	LOC107964971	plus	107964971
NC_007078.3	9843414	9846269	LOC107964972	minus	107964972
NC_007078.3	9854988	9860745	LOC107964935	minus	107964935
NC_007078.3	9860684	9862441	LOC411296	plus	411296
NC_007078.3	9862437	9864967	LOC107964936	plus	107964936
NC_007078.3	10335882	10341118	LOC552643	minus	552643
NC_007078.3	10341211	10342840	LOC726361	plus	726361
NC_007078.3	10342898	10382734	LOC411301	minus	411301
NC_007078.3	10382836	10395711	LOC100576504	minus	100576504
NC_007078.3	10404343	10409740	LOC102656282	plus	102656282
NC_007078.3	10409832	10414182	LOC102656338	minus	102656338
NC_007078.3	10469500	10472524	LOC107965010	plus	107965010
NC_007078.3	10490472	10495634	LOC726289	minus	726289
NC_007078.3	8842409	8983454	Dop3	minus	408995	D2-like dopamine receptor
NC_007078.3	8873238	9074397	LOC102654507	plus	102654507
NC_007078.3	8935012	8938802	LOC107964989	minus	107964989
NC_007078.3	9008619	9082758	LOC726106	minus	726106
NC_007078.3	9033742	9035835	LOC102654397	minus	102654397
NC_007078.3	6386826	6393910	LOC409267	plus	409267
NC_007078.3	6395661	6401721	LOC552245	plus	552245
NC_007078.3	6402440	6405910	LOC411450	minus	411450
NC_007078.3	6408405	6412150	Cox6b1	minus	100359409	cytochrome c oxidase subunit VIb polypeptide 1
NC_007078.3	6410308	6412150	LOC725372	minus	725372	uncharacterized LOC725372
NC_007078.3	6412732	6421201	LOC552289	plus	552289
NC_007078.3	6422119	6424313	LOC725486	minus	725486
NC_007078.3	6428500	6433126	LOC102656614	plus	102656614
NC_007078.3	6439704	6458857	LOC100579026	minus	100579026
NC_007078.3	6463478	6468623	LOC725596	plus	725596
NC_007078.3	6470199	6476455	LOC412714	minus	412714
NC_007078.3	5573949	5643313	LOC412763	plus	412763
NC_007078.3	5643277	5645915	LOC102656311	minus	102656311
NC_007078.3	5646029	5650321	LOC412762	plus	412762
NC_007078.3	5653589	5654972	LOC409600	minus	409600
NC_007078.3	5654940	5655425	LOC107965003	plus	107965003
NC_007078.3	5655306	5656573	LOC409599	minus	409599
NC_007078.3	5700757	5788267	LOC100577266	plus	100577266
NC_007078.3	5791788	6034774	NLG-5	plus	724137	neuroligin 5
NC_007078.3	2477759	2897952	LOC411345	minus	411345
NC_007078.3	2899218	2925542	LOC100576813	plus	100576813
NC_007078.3	2942754	2944321	LOC102656773	plus	102656773
NC_007078.3	171756	171843	Mir6006	plus	104797443	microRNA 6006
NC_007078.3	196546	197867	LOC102654060	plus	102654060
NC_007078.3	214340	216197	LOC107965007	minus	107965007
NC_007078.3	224371	236974	LOC412647	plus	412647
NC_007078.3	237252	245680	LOC727153	minus	727153
NC_007078.3	237372	238433	LOC727157	plus	727157
NC_007078.3	243256	244178	LOC726740	plus	726740
NC_007078.3	249433	255483	LOC552467	plus	552467
NC_007078.3	262578	264440	LOC107964992	minus	107964992
NC_007078.3	264377	268325	LOC409741	minus	409741
NC_007078.3	268819	271151	LOC552273	minus	552273
NC_007078.3	270238	271065	LOC102654498	plus	102654498
NC_007078.3	275078	279880	LOC552291	plus	552291
NC_007078.3	281649	284271	LOC551554	plus	551554
NC_007078.3	284230	288215	LOC551576	minus	551576
NC_007077.3	8128662	8176050	LOC102655128	minus	102655128
NC_007077.3	8197893	8219885	LOC102655099	minus	102655099
NC_007077.3	8237295	8245737	LOC107964914	minus	107964914
NC_007077.3	8250396	8252746	LOC100577306	minus	100577306
NC_007077.3	8253450	8255431	LOC725134	plus	725134
NC_007077.3	8255719	8257866	LOC107964906	plus	107964906
NC_007077.3	7059336	7212775	LOC409722	minus	409722
NC_007077.3	7171609	7210929	LOC100577444	plus	100577444
NC_007077.3	7185121	7187006	LOC102654944	minus	102654944
NC_007077.3	7213136	7213795	LOC107964842	plus	107964842
NC_007077.3	7216429	7218486	LOC107964797	minus	107964797
NC_007077.3	7220178	7222380	LOC552151	minus	552151
NC_007077.3	7222849	7227620	LOC413006	plus	413006
NC_007077.3	7227928	7230453	LOC100577382	minus	100577382
NC_007077.3	7234214	7239985	LOC107964909	minus	107964909
NC_007077.3	7240094	7242410	LOC102654582	plus	102654582
NC_007077.3	5326345	5525289	LOC725803	minus	725803
NC_007077.3	5555349	5561697	LOC102656871	minus	102656871
NC_007079.3	12503694	12508747	LOC726237	plus	726237
NC_007079.3	12508964	12510217	LOC551586	minus	551586
NC_007079.3	12511683	12518702	LOC100578466	minus	100578466
NC_007079.3	12521787	12524419	LOC551495	plus	551495
NC_007079.3	12525322	12531257	LOC413547	minus	413547
NC_007079.3	12532560	12538798	LOC725286	plus	725286
NC_007079.3	12539213	12541368	LOC551421	minus	551421
NC_007079.3	12542649	12546631	LOC100577870	plus	100577870
NC_007079.3	12549170	12554160	LOC410175	plus	410175
NC_007079.3	12564753	12566355	LOC102654570	minus	102654570
NC_007079.3	12579661	12591808	LOC727078	minus	727078
NC_007079.3	12595512	12596628	LOC725461	minus	725461
NC_007079.3	12598542	12604454	Dnmt1a	plus	100328599	DNA methyltransferase 1a
NC_007079.3	12606710	12609474	LOC725539	plus	725539
NC_007079.3	12611480	12623729	LOC409486	minus	409486
NC_007079.3	12612556	12618936	LOC107965103	plus	107965103
NC_007079.3	12624255	12629310	LOC551243	plus	551243
NC_007079.3	12048697	12096452	LOC100578965	plus	100578965
NC_007079.3	12055053	12062035	Y-y	minus	408273	yellow-y
NC_007079.3	12065316	12205225	LOC100577017	minus	100577017
NC_007079.3	12107241	12111542	LOC107965069	plus	107965069
NC_007079.3	12113670	12114427	LOC102656022	plus	102656022
NC_007079.3	12132523	12142863	LOC107965068	plus	107965068
NC_007079.3	12145133	12146923	LOC102656046	plus	102656046
NC_007079.3	12148472	12158173	LOC724458	plus	724458
NC_007079.3	12165878	12171479	LOC100578866	plus	100578866
NC_007079.3	9400348	9408266	LOC100576963	minus	100576963
NC_007079.3	9406249	9411804	LOC102655241	plus	102655241
NC_007079.3	9410744	9413411	LOC410194	minus	410194
NC_007079.3	9413971	9416204	LOC107965079	plus	107965079
NC_007079.3	9415517	9494861	LOC726017	minus	726017
NC_007079.3	9461171	9462254	LOC102655338	plus	102655338
NC_007079.3	9466676	9469545	LOC107965080	plus	107965080
NC_007079.3	9470265	9471850	LOC102655396	minus	102655396
NC_007079.3	9476761	9479446	LOC102655419	plus	102655419
NC_007079.3	9505554	9506818	LOC102655115	minus	102655115
NC_007079.3	9509095	9509800	LOC107965023	plus	107965023
NC_007079.3	9513291	9514670	LOC100576772	minus	100576772
NC_007079.3	9514717	9541542	LOC107965125	minus	107965125
NC_007079.3	9517538	9535912	LOC102654938	plus	102654938
NC_007079.3	9522337	9525063	LOC100576715	minus	100576715
NC_007079.3	9544103	9554776	LOC100576750	minus	100576750
NC_007079.3	9554612	9556701	LOC102655059	plus	102655059
NC_007079.3	9558794	9589865	LOC413504	minus	413504
NC_007079.3	9580909	9582562	LOC107965095	minus	107965095
NC_007079.3	9590511	9599420	LOC725950	minus	725950
NC_007079.3	9599888	9601309	RpLP1	plus	406120	ribosomal protein LP1
NC_007079.3	9601718	9602593	LOC412328	plus	412328		|
NC_007079.3	9602585	9604048	LOC725977	minus	725977
NC_007079.3	9605502	9607874	LOC102654029	plus	102654029
NC_007079.3	9611027	9616290	LOC100576472	minus	100576472
NC_007079.3	9616882	9619507	LOC725854	plus	725854
NC_007079.3	9619750	9621770	LOC552469	minus	552469
NC_007079.3	10240830	10274369	LOC102656065	minus	102656065
NC_007079.3	10274093	10375033	LOC102656106	plus	102656106
NC_007079.3	10332853	10352817	LOC107965109	minus	107965109
NC_007079.3	10373463	10392170	LOC107965108	minus	107965108
NC_007079.3	10395225	10400579	LOC726488	plus	726488
NC_007079.3	10401355	10404902	LOC551497	minus	551497
NC_007079.3	10405002	10406786	LOC100577423	plus	100577423
NC_007079.3	10406818	10409839	LOC409499	minus	409499
NC_007079.3	10410086	10411732	LOC551588	minus	551588
NC_007079.3	10412008	10413608	LOC726389	plus	726389
NC_007079.3	10414271	10417090	LOC100577308	minus	100577308
NC_007079.3	10418017	10420598	LOC100576572	plus	100576572
NC_007079.3	10421275	10422392	LOC726326	plus	726326
NC_007079.3	10422376	10423396	LOC100576531	minus	100576531
NC_007079.3	10424019	10434656	LOC726272	plus	726272
NC_007079.3	10437092	10439700	LOC408291	plus	408291
NC_007079.3	10439778	10441895	LOC100576462	minus	100576462
NC_007079.3	10442081	10448057	LOC410207	plus	410207
NC_007079.3	6526096	6547405	LOC410236	plus	410236
NC_007079.3	6547671	6784090	LOC107965062	plus	107965062
NC_007079.3	6563000	6571872	LOC102655763	minus	102655763
NC_007079.3	6584252	6589298	LOC410235	plus	410235
NC_007079.3	6686372	6735176	LOC102655698	minus	102655698
NC_007079.3	6756504	6786637	LOC100578455	minus	100578455
NC_007079.3	6793758	6796464	LOC412306	minus	412306
NC_007079.3	6796986	6803342	LOC409427	plus	409427
NC_007079.3	6799458	6801736	LOC412305	minus	412305
NC_007079.3	6803982	6807635	DHRS4	minus	412304	dehydrogenase/reductase (SDR family) member 4
NC_007079.3	6807209	6808845	LOC551499	plus	551499
NC_007079.3	6547671	6784090	LOC107965062	plus	107965062
NC_007079.3	6686372	6735176	LOC102655698	minus	102655698
NC_007079.3	6756504	6786637	LOC100578455	minus	100578455
NC_007079.3	6793758	6796464	LOC412306	minus	412306
NC_007079.3	6796986	6803342	LOC409427	plus	409427
NC_007079.3	6799458	6801736	LOC412305	minus	412305
NC_007079.3	6803982	6807635	DHRS4	minus	412304	dehydrogenase/reductase (SDR family) member 4
NC_007079.3	6807209	6808845	LOC551499	plus	551499
NC_007079.3	6810845	6817330	LOC409497	minus	409497
NC_007079.3	6817811	6819261	LOC102656116	minus	102656116
NC_007079.3	6820505	6826657	LOC725612	minus	725612
NC_007079.3	6827816	6828637	LOC100578811	plus	100578811
NC_007079.3	6547671	6784090	LOC107965062	plus	107965062
NC_007079.3	6686372	6735176	LOC102655698	minus	102655698
NC_007079.3	6756504	6786637	LOC100578455	minus	100578455
NC_007079.3	6793758	6796464	LOC412306	minus	412306
NC_007079.3	6796986	6803342	LOC409427	plus	409427
NC_007079.3	6799458	6801736	LOC412305	minus	412305
NC_007079.3	6803982	6807635	DHRS4	minus	412304	dehydrogenase/reductase (SDR family) member 4
NC_007079.3	6807209	6808845	LOC551499	plus	551499
NC_007079.3	6810845	6817330	LOC409497	minus	409497
NC_007079.3	6817811	6819261	LOC102656116	minus	102656116
NC_007079.3	6820505	6826657	LOC725612	minus	725612
NC_007079.3	6827816	6828637	LOC100578811	plus	100578811
NC_007079.3	6828903	6849479	LOC725577	minus	725577
NC_007079.3	6831749	6833417	LOC725536	plus	725536
NC_007079.3	6834387	6835694	LOC551589	minus	551589
NC_007079.3	6837997	6843774	LOC409522	plus	409522
NC_007079.3	5343148	5473702	LOC726179	minus	726179
NC_007079.3	5403248	5492270	LOC107965098	plus	107965098
NC_007079.3	5078665	5083709	LOC102656841	minus	102656841
NC_007079.3	5084858	5091350	LOC412035	plus	412035
NC_007079.3	5091733	5095886	LOC552225	minus	552225
NC_007079.3	5096240	5098482	LOC552246	minus	552246
NC_007079.3	5099569	5103427	LOC412431	plus	412431
NC_007079.3	5103891	5104814	LOC102654025	minus	102654025
NC_007079.3	5106106	5107198	LOC100579028	minus	100579028
NC_007079.3	5112341	5118513	LOC413749	plus	413749
NC_007079.3	5120658	5173840	LOC107965107	plus	107965107
NC_007079.3	3586989	3588656	LOC550906	plus	550906
NC_007079.3	3593650	3595279	LOC107965116	minus	107965116
NC_007079.3	3595688	3598886	LOC413101	minus	413101
NC_007079.3	3602267	3664519	LOC100578841	minus	100578841
NC_007079.3	3682390	3685585	LOC107965123	plus	107965123
NC_007079.3	3683075	3687628	LOC107965122	minus	107965122
NC_007079.3	3701560	3704705	LOC100578922	minus	100578922
NC_007079.3	3595688	3598886	LOC413101	minus	413101
NC_007079.3	3602267	3664519	LOC100578841	minus	100578841
NC_007079.3	3682390	3685585	LOC107965123	plus	107965123
NC_007079.3	3683075	3687628	LOC107965122	minus	107965122
NC_007079.3	3701560	3704705	LOC100578922	minus	100578922
NC_007079.3	3727836	3767618	LOC724150	plus	724150
NC_007079.3	3733257	3734907	LOC107965114	plus	107965114
NC_007079.3	2577934	2594126	LOC102654285	minus	102654285
NC_007079.3	2614606	2620654	LOC107965073	minus	107965073
NC_007079.3	2630357	2668188	LOC107965072	plus	107965072
NC_007079.3	2651389	2659530	LOC102654050	minus	102654050
NC_007079.3	2661835	2664881	LOC102654079	minus	102654079
NC_007079.3	2668170	2671045	LOC724542	minus	724542
NC_007079.3	2671639	2675675	LOC408303	plus	408303
NC_007081.3	5980514	6015684	LOC100576689	minus	100576689
NC_007081.3	6015684	6034750	LOC100576593	plus	100576593
NC_007081.3	6042399	6059663	LOC100576546	plus	100576546
NC_007081.3	6070800	6079412	LOC102656102	plus	102656102
NC_007081.3	6078560	6079486	LOC102656160	minus	102656160
NC_007081.3	6090318	6099682	LOC102656043	minus	102656043
NC_007081.3	6124377	6127232	LOC102656016	minus	102656016
NC_007081.3	6129954	6132327	LOC100576373	minus	100576373
NC_007081.3	6132396	6133870	LOC107965383	minus	107965383
NC_007081.3	6134004	6135852	LOC551590	plus	551590
NC_007081.3	6136064	6262428	LOC409108	minus	409108
NC_007081.3	6166699	6168115	LOC107965343	minus	107965343
NC_007081.3	3228632	3253060	LOC409892	minus	409892
NC_007081.3	3255357	3257134	LOC551963	plus	551963
NC_007081.3	3257954	3259286	LOC413398	minus	413398
NC_007081.3	3421943	3426019	LOC102654208	minus	102654208
NC_007081.3	3439795	3457183	LOC107965311	plus	107965311
NC_007081.3	3493224	3862537	LOC100578102	plus	100578102
NC_007081.3	3827533	3832411	LOC100576302	minus	100576302
NC_007081.3	3862668	3865124	LOC551759	plus	551759
NC_007081.3	3864465	3864968	LOC102653699	minus	102653699
NC_007081.3	3865684	3871017	LOC409915	plus	409915
NC_007081.3	3871143	3876783	LOC724999	minus	724999
NC_007081.3	3877162	3886457	LOC551677	minus	551677
NC_007081.3	3886334	3887782	LOC107965354	plus	107965354
NC_007081.3	3888504	3895673	LOC724912	plus	724912
NC_007081.3	3897947	3900606	LOC413450	plus	413450
NC_007081.3	3900993	3911625	LOC724843	plus	724843
NC_007081.3	3911560	3913501	LOC102654184	plus	102654184
NC_007081.3	3914864	3915865	Fibroin1	plus	724771	silk fibroin 1
NC_007081.3	3917523	3918452	Fibroin2	plus	100192200	silk fibroin 2
NC_007081.3	3919937	3920944	Fibroin3	plus	100192201	silk fibroin 3
NC_007081.3	3922739	3923767	Fibroin4	plus	100192202	silk fibroin 4
NC_007081.3	3926301	3934228	LOC411622	plus	411622
NC_007081.3	3927592	3930097	LOC107965384	minus	107965384
NC_007081.3	3935330	3936559	LOC551350	plus	551350
NC_007081.3	3938377	3943786	LOC409098	minus	409098
NC_007081.3	3946857	3953544	LOC412260	minus	412260
NC_007081.3	3953827	3955715	LOC409145	plus	409145
NC_007081.3	3956705	3961883	LOC551198	plus	551198
NC_007081.3	1495156	1498257	LOC107965338	plus	107965338
NC_007081.3	1500021	1517783	LOC725246	plus	725246
NC_007081.3	1504085	1509625	LOC107965339	minus	107965339
NC_007081.3	1509632	1511336	LOC102656061	minus	102656061
NC_007081.3	1525270	1526906	LOC102656170	minus	102656170
NC_007081.3	1547450	1550267	LOC100577737	plus	100577737
NC_007081.3	1549734	1550222	LOC107965385	minus	107965385
NC_007081.3	1550300	1551205	LOC107965386	minus	107965386
NC_007081.3	1553174	1555578	LOC409955	minus	409955
NC_007081.3	1556329	1562923	LOC413539	plus	413539
NC_007081.3	1567722	1570750	LOC411789	plus	411789
NC_007081.3	1571222	1573142	LOC724712	minus	724712
NC_007081.3	1573386	1575532	LOC552084	plus	552084
NC_007081.3	1575781	1582014	LOC552108	minus	552108
NC_007081.3	1582240	1584021	LOC412351	plus	412351
NC_007081.3	1584383	1588602	LOC552156	minus	552156
NC_007081.3	1590403	1596070	LOC413369	minus	413369
NC_007081.3	1598495	1602128	LOC409881	plus	409881
NC_007080.3	13427306	13437016	LOC102655980	plus	102655980
NC_007080.3	13444268	13499710	LOC100576421	minus	100576421
NC_007080.3	13487768	13505660	LOC102656667	plus	102656667
NC_007080.3	13505579	13506591	LOC552835	plus	552835
NC_007080.3	13507673	13514786	LOC102653972	minus	102653972
NC_007080.3	13514865	13516829	LOC102653925	minus	102653925
NC_007080.3	13521299	13582293	LOC100820634	plus	100820634	potassium voltage-gated channel protein eag-like
NC_007080.3	13530201	13534928	LOC102653896	plus	102653896
NC_007080.3	13542708	13545119	LOC100576585	plus	100576585
NC_007080.3	13554306	13559411	LOC107964010	minus	107964010
NC_007080.3	13560438	13561560	LOC107965184	minus	107965184
NC_007080.3	13561608	13563301	LOC100576609	minus	100576609
NC_007080.3	13568496	13568595	Mir928	plus	100315674	microRNA 928
NC_007080.3	13569973	13576970	LOC100576519	minus	100576519
NC_007080.3	13576898	13577977	LOC102653705	plus	102653705
NC_007080.3	13587044	13590014	LOC552832	minus	552832
NC_007080.3	12868519	12874038	LOC107965244	minus	107965244
NC_007080.3	12892057	12896920	LOC102654613	plus	102654613
NC_007080.3	12913208	12914745	LOC107965243	plus	107965243
NC_007080.3	12922229	12923966	LOC100576629	plus	100576629
NC_007080.3	12925638	12927178	LOC102654553	plus	102654553
NC_007080.3	12939305	12946806	LOC102654487	plus	102654487
NC_007080.3	12964383	12964503	Mir3764	minus	100629009	microRNA 3764
NC_007080.3	12965609	12968008	LOC102654444	plus	102654444
NC_007080.3	12983979	12988195	LOC107965255	plus	107965255
NC_007080.3	12987210	13054437	LOC551501	minus	551501
NC_007080.3	12997017	12999332	LOC107965257	minus	107965257
NC_007080.3	12999255	13004964	LOC102654947	plus	102654947
NC_007080.3	11916398	11927769	LOC409260	minus	409260
NC_007080.3	11932916	11935940	LOC552689	plus	552689
NC_007080.3	11936007	11937795	LOC552683	minus	552683
NC_007080.3	11938193	11943027	LOC725780	plus	725780
NC_007080.3	11940000	11941771	LOC102654161	minus	102654161
NC_007080.3	11943279	11965010	LOC410253	minus	410253
NC_007080.3	12033549	12033620	TRNAH-GUG	plus	107965302
NC_007080.3	12036522	12039654	LOC107965194	plus	107965194
NC_007080.3	12039526	12043436	LOC107965195	minus	107965195
NC_007080.3	12089064	12091678	LOC100577041	minus	100577041
NC_007080.3	12093135	12095286	LOC102654363	plus	102654363
NC_007080.3	12102154	12105405	LOC408310	plus	408310
NC_007080.3	12105670	12108124	LOC410254	plus	410254
NC_007080.3	12117315	12183749	LOC552619	minus	552619
NC_007080.3	11483470	11485168	LOC107963971	minus	107963971
NC_007080.3	11485095	11485935	LOC724459	minus	724459
NC_007080.3	11488538	11498442	LOC410347	plus	410347
NC_007080.3	11513209	11519631	LOC102656595	minus	102656595
NC_007080.3	11523448	11527496	LOC107965157	plus	107965157
NC_007080.3	11538195	11539196	LOC100578154	plus	100578154
NC_007080.3	11546156	11555126	LOC410348	minus	410348
NC_007080.3	11548651	11550951	LOC102656748	plus	102656748
NC_007080.3	11555242	11556622	LOC410349	plus	410349
NC_007080.3	11556363	11558425	LOC410350	minus	410350
NC_007080.3	11558353	11561782	LOC408369	plus	408369
NC_007080.3	11564553	11573321	LOC100578317	minus	100578317
NC_007080.3	11573469	11576150	LOC100578357	plus	100578357
NC_007080.3	11574539	11576082	LOC102656895	minus	102656895
NC_007080.3	11577224	11580548	LOC102653638	plus	102653638
NC_007080.3	11585118	11628968	LOC410351	minus	410351
NC_007080.3	11627933	11638242	LOC100578438	plus	100578438
NC_007080.3	11630360	11634533	LOC107965258	plus	107965258
NC_007080.3	11638133	11641462	LOC102653665	minus	102653665
NC_007080.3	11643380	11645088	LOC102653903	plus	102653903
NC_007080.3	11645776	11649987	LOC100578475	minus	100578475
NC_007080.3	11650966	11656831	LOC102655565	minus	102655565
NC_007080.3	10053285	10100432	LOC409095	minus	409095
NC_007080.3	10089236	10096819	LOC102654509	minus	102654509
NC_007080.3	10120246	10127250	LOC107965186	minus	107965186
NC_007080.3	10141450	10154393	LOC102654628	minus	102654628
NC_007080.3	10156370	10158495	LOC408349	plus	408349
NC_007080.3	10158520	10159456	LOC552791	minus	552791
NC_007080.3	10159471	10167015	LOC410319	plus	410319
NC_007080.3	10166568	10195586	LOC726407	minus	726407
NC_007080.3	10204616	10298034	LOC410320	minus	410320
NC_007080.3	10213532	10213618	Mir3755	plus	100629097	microRNA 3755
NC_007080.3	10222600	10230213	LOC102654991	plus	102654991
NC_007080.3	8220466	8291084	LOC408348	plus	408348
NC_007080.3	8271941	8272013	TRNAV-CAC	minus	107965299
NC_007080.3	8352363	8357057	LOC100576913	minus	100576913
NC_007080.3	8359705	8520383	E75	minus	410309	ecdysone-induced protein 75
NC_007080.3	8085427	8129151	LOC413134	plus	413134
NC_007080.3	8130942	8133951	LOC413133	minus	413133
NC_007080.3	8135303	8160636	LOC724501	plus	724501
NC_007080.3	8140245	8147735	LOC102655842	minus	102655842
NC_007080.3	8165049	8176909	LOC413816	plus	413816
NC_007080.3	8178852	8181438	LOC551560	plus	551560
NC_007080.3	8182602	8183833	|	minus	406099	ribosomal protein L32
NC_007080.3	8184662	8190606	LOC409385	plus	409385
NC_007080.3	8193971	8204058	LOC411769	plus	411769
NC_007080.3	8205004	8205642	LOC100578581	plus	100578581
NC_007080.3	8206276	8209955	LOC724770	minus	724770
NC_007080.3	8210265	8212260	LOC550794	plus	550794
NC_007080.3	8212445	8215970	LOC107963983	plus	107963983
NC_007080.3	8216388	8220090	LOC107965218	plus	107965218
NC_007080.3	8220466	8291084	LOC408348	plus	408348
NC_007080.3	8220935	8257947	LOC102656336	minus	102656336
NC_007080.3	8271941	8272013	TRNAV-CAC	minus	107965299
NC_007080.3	8352363	8357057	LOC100576913	minus	100576913
NC_007080.3	8359705	8520383	E75	minus	410309	ecdysone-induced protein 75
NC_007080.3	6974423	7001813	LOC550655	minus	550655
NC_007080.3	7047557	7067236	LOC107965287	plus	107965287
NC_007080.3	7063163	7064414	LOC102656634	minus	102656634
NC_007080.3	7079236	7109204	LOC100576392	plus	100576392
NC_007080.3	7124702	7160919	LOC408344	plus	408344
NC_007080.3	2004024	2093777	LOC412840	plus	412840
NC_007080.3	2098418	2099900	LOC102656589	minus	102656589
NC_007080.3	2107895	2110214	LOC102656717	minus	102656717
NC_007080.3	2109407	2116757	LOC102656690	plus	102656690
NC_007080.3	2117128	2118574	LOC107965289	minus	107965289
NC_007080.3	2128509	2130619	LOC107965291	minus	107965291
NC_007080.3	2140031	2181264	LOC412839	plus	412839
NC_007080.3	2191242	2195188	LOC102656919	plus	102656919
NC_007080.3	2191770	2192838	LOC107965293	minus	107965293
NC_007081.3	5772588	5960298	LOC410362	minus	410362
NC_007081.3	5980514	6015684	LOC100576689	minus	100576689
NC_007081.3	6015684	6034750	LOC100576593	plus	100576593
NC_007081.3	6042399	6059663	LOC100576546	plus	100576546
NC_007081.3	6070800	6079412	LOC102656102	plus	102656102
NC_007081.3	6078560	6079486	LOC102656160	minus	102656160
NC_007081.3	6090318	6099682	LOC102656043	minus	102656043
NC_007081.3	6124377	6127232	LOC102656016	minus	102656016
NC_007081.3	6129954	6132327	LOC100576373	minus	100576373
NC_007081.3	6132396	6133870	LOC107965383	minus	107965383
NC_007081.3	6134004	6135852	LOC551590	plus	551590
NC_007081.3	6136064	6262428	LOC409108	minus	409108
NC_007081.3	6166699	6168115	LOC107965343	minus	107965343
NC_007085.3	3505663	3505800	Mir3797	plus	100629033	microRNA 3797
NC_007085.3	3533208	3538818	LOC107965702	minus	107965702
NC_007085.3	3538752	3542792	LOC102656603	plus	102656603
NC_007085.3	3541854	3543568	LOC107965701	minus	107965701
NC_007085.3	3546620	3547507	Ndufb2	plus	726146	NADH dehydrogenase (ubiquinone) 1 beta subcomplex, 2, 8kDa
NC_007085.3	3547548	3550573	LOC408559	minus	408559
NC_007085.3	3550859	3553085	LOC408558	plus	408558
NC_007085.3	3552817	3555264	LOC408557	minus	408557
NC_007085.3	3555517	3559382	LOC412084	plus	412084
NC_007085.3	3560236	3563855	LOC412083	plus	412083
NC_007085.3	3564229	3566629	LOC551771	plus	551771
NC_007085.3	3567190	3599026	LOC409514	minus	409514
NC_007085.3	3571038	3571991	LOC107965686	minus	107965686
NC_007085.3	3583838	3586468	LOC102653684	minus	102653684
NC_007085.3	3600600	3603539	LOC551039	plus	551039
NC_007085.3	3603884	3653219	LOC725928	plus	725928
NW_003378326.1	8594	73725	LOC100577109	minus	100577109
NW_003378326.1	57771	59361	LOC102656417	plus	102656417
NC_007084.3	5612534	6075834	LOC724595	minus	724595
NC_007084.3	5692993	6017378	LOC551957	minus	551957
NC_007084.3	6015309	6016153	LOC725114	plus	725114
NC_007084.3	6023785	6024656	LOC100577777	plus	100577777
NC_007084.3	6024921	6025583	LOC107965564	plus	107965564
NC_007084.3	6076230	6194446	LOC102653594	plus	102653594
NC_007084.3	6090045	6090119	Mir9882	minus	104796169	microRNA 9882
NC_007084.3	6096200	6099424	LOC107965568	minus	107965568
NC_007084.3	6115491	6120255	LOC725202	minus	725202
NC_007084.3	6116756	6118123	LOC102656843	minus	102656843
NC_007084.3	6118245	6119327	LOC725380	plus	725380
NC_007084.3	6125154	6126334	LOC107965565	minus	107965565
NC_007084.3	6137943	6163172	LOC551562	minus	551562
NC_007084.3	6177127	6185173	LOC408533	minus	408533
NC_007084.3	6187339	6203586	LOC107965562	minus	107965562
NC_007084.3	6197938	6200933	LOC408532	plus	408532
NC_007084.3	6203340	6203421	TRNAL-AAG	plus	107965654
NC_007084.3	6204724	6204795	TRNAW-CCA	plus	107965655
NC_007084.3	6208100	6208171	TRNAW-CCA	plus	107965641
NC_007084.3	6208621	6208702	TRNAS-AGA	plus	107965642
NC_007084.3	6208959	6209032	TRNAT-AGU	plus	107965643
NC_007084.3	6209275	6210486	LOC102653784	minus	102653784
NC_007084.3	6210641	6213950	LOC410618	minus	410618
NC_007084.3	6215494	6217089	LOC100577112	plus	100577112
NC_007084.3	6217662	6219070	LOC725468	plus	725468
NC_007084.3	6217681	6218027	LOC102653956	plus	102653956
NC_007084.3	6220275	6221769	LOC725505	minus	725505
NC_007084.3	6221732	6225713	LOC411727	plus	411727
NC_007084.3	6226408	6229920	LOC725623	plus	725623
NC_007084.3	6230766	6232378	LOC725661	minus	725661
NC_007084.3	6232462	6234705	LOC411725	plus	411725
NC_007084.3	6234866	6245723	LOC411724	minus	411724
NC_007084.3	6246015	6249512	LOC725755	plus	725755
NC_007084.3	6249606	6255660	LOC412251	minus	412251
NC_007084.3	6256630	6258282	LOC551489	plus	551489
NC_007084.3	6258360	6265970	LOC551517	plus	551517
NC_007084.3	6268618	6276251	LOC413636	plus	413636
NC_007084.3	4608420	4611021	LOC726094	plus	726094
NC_007084.3	4615487	4617657	LOC102656231	plus	102656231
NC_007084.3	4617845	4619659	LOC726125	plus	726125
NC_007084.3	4629537	4633141	LOC100577654	plus	100577654
NC_007084.3	4633909	4638277	LOC726155	plus	726155
NC_007084.3	4638953	4640086	LOC726185	plus	726185
NC_007084.3	4642096	4643164	LOC726206	plus	726206
NC_007084.3	4644868	4646481	LOC726229	plus	726229
NC_007084.3	4653258	4656975	LOC102656509	plus	102656509
NC_007084.3	4662145	4673813	LOC107965635	minus	107965635
NC_007084.3	4706881	4712010	LOC102656563	plus	102656563
NC_007084.3	4713473	4714214	LOC102656143	minus	102656143
NC_007084.3	4714352	4732724	LOC410627	minus	410627
NC_007084.3	4734421	4746473	LOC410626	minus	410626
NC_007084.3	4765174	4790800	LOC107965582	plus	107965582
NC_007084.3	4777238	4938400	LOC107965583	minus	107965583
NC_007083.3	9699681	9781541	LOC410553	plus	410553
NC_007083.3	9725461	9725546	Mir9894	plus	104796178	microRNA 9894
NC_007083.3	9787015	9793102	LOC410552	minus	410552
NC_007083.3	9829245	9846327	LOC102654946	minus	102654946
NC_007083.3	9867793	9885399	LOC107965550	minus	107965550
NC_007083.3	9902187	9927842	LOC100577632	plus	100577632
NC_007083.3	9930637	9995147	LOC100576251	plus	100576251
NC_007083.3	10019246	10021664	LOC410550	plus	410550
NC_007083.3	10022450	10028896	LOC102655169	minus	102655169
NC_007083.3	10029595	10030451	LOC727026	plus	727026
NC_007083.3	10030561	10048531	LOC410549	minus	410549
NC_007083.3	10038969	10052229	Reck	plus	408485	reversion-inducing-cysteine-rich protein with kazal motifs
NC_007083.3	1326905	1329250	nAChRb1	minus	410478	nicotinic acetylcholine receptor beta1 subunit
NC_007083.3	1352267	1756438	LOC100577945	plus	100577945
NC_007083.3	1477499	1479892	LOC100578294	minus	100578294
NC_007083.3	1562091	1565248	LOC100578307	minus	100578307
NC_007083.3	1660855	1695799	LOC100578990	minus	100578990
NC_007083.3	1692237	1692327	Mir3784	plus	100629104	microRNA 3784
NC_007083.3	1695990	1705664	LOC410477	minus	410477
NC_007083.3	1763308	1766511	LOC107965498	plus	107965498
NC_007083.3	1787677	1789533	LOC410475	plus	410475
NC_007083.3	1789970	1796206	LOC725543	plus	725543
NW_003378272.1	5436	7224	LOC100577767	minus	100577767
NW_003378272.1	9663	10663	LOC102654390	plus	102654390
NW_003378272.1	13356	15212	LOC102654420	plus	102654420
NW_003378272.1	23206	25593	LOC100577794	plus	100577794
NW_003378272.1	26493	31653	LOC107965791	plus	107965791
NW_003378272.1	46974	47616	LOC102654557	plus	102654557
NC_007082.3	3441600	3532032	LOC552377	plus	552377
NC_007082.3	3554047	3596002	LOC100577222	plus	100577222
NC_007082.3	3586847	3650829	LOC102654023	minus	102654023
NC_007082.3	3629713	3635991	LOC107965423	plus	107965423
NC_007082.3	3651346	3657285	LOC410462	plus	410462
NC_007082.3	3657347	3662187	LOC726759	minus	726759
NC_007082.3	3662671	3665687	LOC408433	plus	408433
NC_007082.3	3666862	3674373	LOC102654608	plus	102654608
NC_007082.3	3668053	3671953	LOC107965424	minus	107965424
NC_007082.3	3673141	3673857	LOC107965425	minus	107965425
NC_007082.3	3673566	3673638	TRNAM-CAU	plus	107965463
NC_007082.3	3674728	3676604	LOC410459	minus	410459
NC_007082.3	3686875	3696626	LOC102654503	minus	102654503
NC_007082.3	3709404	3722147	LOC102654690	plus	102654690
NC_007082.3	3742565	3745103	LOC107965462	minus	107965462
NC_007082.3	3758824	3834155	Dll	minus	726710	distal-less
NC_007082.3	3554047	3596002	LOC100577222	plus	100577222
NC_007082.3	3586847	3650829	LOC102654023	minus	102654023
NC_007082.3	3629713	3635991	LOC107965423	plus	107965423
NC_007082.3	3651346	3657285	LOC410462	plus	410462
NC_007082.3	3657347	3662187	LOC726759	minus	726759
NC_007082.3	3662671	3665687	LOC408433	plus	408433
NC_007082.3	3666862	3674373	LOC102654608	plus	102654608
NC_007082.3	3668053	3671953	LOC107965424	minus	107965424
NC_007082.3	3673141	3673857	LOC107965425	minus	107965425
NC_007082.3	3673566	3673638	TRNAM-CAU	plus	107965463
NC_007082.3	3674728	3676604	LOC410459	minus	410459
NC_007082.3	3686875	3696626	LOC102654503	minus	102654503
NC_007082.3	3709404	3722147	LOC102654690	plus	102654690
NC_007082.3	3742565	3745103	LOC107965462	minus	107965462
NC_007082.3	3758824	3834155	Dll	minus	726710	distal-less
NC_007082.3	2206887	2207873	LOC102654168	minus	102654168
NC_007082.3	2208932	2219588	LOC410425	plus	410425
NC_007082.3	2219765	2255728	LOC408408	minus	408408
NC_007082.3	2238006	2246206	LOC107965406	minus	107965406
NC_007082.3	2246675	2249447	LOC725925	plus	725925
NC_007082.3	2256638	2335258	LOC410427	minus	410427
NC_007082.3	1517957	1519354	LOC410420	plus	410420
NC_007082.3	1520614	1522759	LOC725426	plus	725426
NC_007082.3	1522864	1544768	LOC725290	minus	725290
NC_007082.3	1541571	1542812	LOC725247	minus	725247
NC_007082.3	1544804	1552210	LOC107965416	plus	107965416
NC_007082.3	1545469	1551938	LOC410417	minus	410417
NC_007082.3	1552211	1555518	LOC100577348	minus	100577348
NC_007082.3	1557019	1560190	LOC107965415	plus	107965415
NC_007082.3	1560628	1574187	LOC552578	minus	552578
NC_007082.3	1582240	1586839	LOC410416	minus	410416
NC_007082.3	1586832	1591297	LOC102653890	minus	102653890
NC_007082.3	1586970	1587647	LOC107965441	minus	107965441
NC_007082.3	1591325	1628536	LOC102653848	minus	102653848
NC_007082.3	1626124	1683792	LOC100577428	plus	100577428
NC_007082.3	1685584	1685675	Mir184	plus	732496	microRNA 184
NC_007082.3	1685920	1688764	LOC100576527	minus	100576527
NC_007082.3	1710173	1711390	mRpL16	plus	408404	mitochondrial ribosomal protein L16
NC_007082.3	1713912	1763434	LOC102654165	minus	102654165
NC_007082.3	1726767	1731593	LOC107965411	plus	107965411
NC_007082.3	1733961	1735405	Pla2	minus	406141	phospholipase A2
NC_007082.3	1752986	1761685	LOC107965410	minus	107965410
NC_007082.3	1769238	1771842	LOC410415	minus	410415
NC_007082.3	1772288	1776096	LOC410414	plus	410414
NC_007082.3	1778473	1786467	LOC100576671	plus	100576671
NC_007082.3	713675	717295	LOC100577515	minus	100577515
NC_007082.3	724317	727608	LOC102654236	minus	102654236
NC_007082.3	736532	741339	LOC410405	plus	410405
NC_007082.3	741456	757340	LOC408398	minus	408398
NC_007082.3	748291	753548	LOC410406	plus	410406
NC_007082.3	753492	758411	LOC726525	minus	726525
NC_007082.3	759336	760772	LOC551392	minus	551392
NC_007082.3	761633	771370	LOC102654865	plus	102654865
NC_007082.3	797656	802987	LOC107964001	minus	107964001
NC_007082.3	803011	827191	LOC100577808	minus	100577808
NC_007082.3	829998	831511	LOC102654730	plus	102654730
NC_007082.3	857160	857753	LOC102654408	minus	102654408
NC_007082.3	886074	923884	LOC102654448	minus	102654448
NC_007082.3	658884	665931	LOC100576722	minus	100576722
NC_007082.3	666373	670520	LOC107965449	minus	107965449
NC_007082.3	669827	678334	LOC410402	plus	410402
NC_007082.3	680885	683805	LOC107965403	minus	107965403
NC_007082.3	684296	698235	LOC726370	plus	726370
NC_007082.3	702744	703946	LOC100576819	plus	100576819
NC_007082.3	705307	707596	LOC410403	minus	410403
NC_007082.3	708129	710243	LOC408397	minus	408397
NC_007082.3	710730	711593	LOC102654192	plus	102654192
NC_007082.3	711401	713042	LOC100577451	minus	100577451
NC_007082.3	713675	717295	LOC100577515	minus	100577515
NC_007082.3	724317	727608	LOC102654236	minus	102654236
NC_007082.3	736532	741339	LOC410405	plus	410405
NC_007082.3	741456	757340	LOC408398	minus	408398
NC_007082.3	748291	753548	LOC410406	plus	410406
NC_007082.3	753492	758411	LOC726525	minus	726525
NC_007082.3	759336	760772	LOC551392	minus	551392
NC_007082.3	761633	771370	LOC102654865	plus	102654865
NC_007074.3	1284550	1312325	LOC411059	minus	411059
NC_007074.3	1306558	1307683	LOC102654853	minus	102654853
NC_007074.3	1312494	1323398	LOC411060	plus	411060
NC_007074.3	1326509	1329735	LOC724513	plus	724513
NC_007074.3	1331135	1333980	LOC724560	plus	724560
NC_007074.3	1335249	1336892	LOC107964460	minus	107964460
NC_007074.3	1338686	1382567	LOC724450	minus	724450
NC_007074.3	1344581	1347026	LOC102655134	plus	102655134
NC_007074.3	1417946	1631348	LOC102655600	minus	102655600
NC_007074.3	1422815	1432971	LOC102655560	plus	102655560
NC_007074.3	1439160	1439246	Mir3729	minus	100629042	microRNA 3729
NC_007074.3	1464394	1466590	LOC107964450	plus	107964450
NC_007074.3	1512501	1514429	LOC102655495	minus	102655495
NC_007074.3	1592509	1595019	LOC107964448	plus	107964448
NC_007074.3	1597963	1604880	LOC107964447	plus	107964447
NC_007074.3	1640469	1651788	LOC411809	minus	411809
NC_007074.3	1651751	1652115	LOC107964449	plus	107964449
NC_007074.3	1653528	1657001	LOC412119	plus	412119
NC_007074.3	1657295	1658314	LOC727156	minus	727156
NC_007074.3	1658538	1661512	LOC725492	plus	725492
NC_007074.3	1662287	1677899	LOC409414	plus	409414
NC_007074.3	1680814	1683273	LOC100576359	minus	100576359
NC_007074.3	1742872	2084061	Nrx-1	minus	724217	neurexin 1
NC_007074.3	1748467	1749401	LOC406145	plus	406145
NC_007074.3	1752119	1754141	LOC102655788	plus	102655788
NC_007082.3	5785	73126	LOC409257	minus	409257
NC_007082.3	74559	87242	LOC107965450	plus	107965450
NC_007082.3	188527	515787	LOC102656601	minus	102656601
NC_007082.3	588287	590639	LOC102654049	plus	102654049
NC_007082.3	606715	624244	LOC551053	plus	551053
NC_007082.3	626271	629931	LOC552678	minus	552678
NC_007082.3	632397	633853	LOC552686	minus	552686
NC_007082.3	636286	643369	LOC411805	plus	411805
NC_007082.3	644741	646387	LOC551149	plus	551149
NC_007082.3	647193	652426	LOC100576851	plus	100576851
NC_007082.3	650922	658256	LOC100577367	minus	100577367
NC_007082.3	658884	665931	LOC100576722	minus	100576722
NC_007082.3	666373	670520	LOC107965449	minus	107965449
NC_007082.3	669827	678334	LOC410402	plus	410402
NC_007082.3	680885	683805	LOC107965403	minus	107965403
NC_007082.3	684296	698235	LOC726370	plus	726370
NC_007082.3	702744	703946	LOC100576819	plus	100576819
NC_007082.3	705307	707596	LOC410403	minus	410403
NC_007082.3	708129	710243	LOC408397	minus	408397
NC_007082.3	710730	711593	LOC102654192	plus	102654192
NC_007082.3	711401	713042	LOC100577451	minus	100577451
NC_007082.3	713675	717295	LOC100577515	minus	100577515
NC_007082.3	724317	727608	LOC102654236	minus	102654236
NC_007082.3	736532	741339	LOC410405	plus	410405
NC_007082.3	741456	757340	LOC408398	minus	408398
NC_007082.3	748291	753548	LOC410406	plus	410406
NC_007082.3	753492	758411	LOC726525	minus	726525
NC_007082.3	759336	760772	LOC551392	minus	551392
NC_007082.3	761633	771370	LOC102654865	plus	102654865
NC_007081.3	5710827	5712156	Mcdp	minus	406134	mast cell-degranulating peptide
NC_007081.3	5710827	5711357	Apamin	minus	406135	apamin protein
NC_007081.3	5712492	5712970	LOC100576769	minus	100576769
NC_007081.3	5735333	5739327	LOC102656410	plus	102656410
NC_007081.3	5750887	5757164	LOC107965387	plus	107965387
NC_007081.3	5772588	5960298	LOC410362	minus	410362
NC_007081.3	5819002	5820852	LOC107965357	minus	107965357
